# Supplementary material for: Association between visceral adiposity index and infertility in reproductive-aged women in the United States
Source: Sci Rep. 2024 Jun 20;14:14230. doi: 10.1038/s41598-024-64849-0 (PMC11189895; doi:10.1038/s41598-024-64849-0)
Supplement: Supplementary file 1 — Supplementary Information. [file 41598_2024_64849_MOESM1_ESM.xlsx]

## Sheet: Sheet1
SEQN	GENDER	AGE	RACE	Education level	Marital status	PIR	Smoking status	Alcohol drinking	Diabetes	Hypertension	Whether you have had regular periods in the past 12 months	PID	Infertility	TG	HDL	BMI	WC	VAI
83736	2	42	4	4	3	1.23	NA	2	2	2	1	2	0	0.531	1.37	20.3	80.4	0.780251
83761	2	24	5	5	5	0	NA	2	2	2	1	2	0	2.269	1.06	25.3	79.5	3.78379
83781	2	27	4	5	5	NA	NA	2	2	2	1	2	0	0.666	1.4	34	103.6	0.917132
83809	2	20	4	3	5	3.3	NA	NA	2	2	1	2	0	0.169	2.04	26.2	92.6	0.167199
83822	2	20	4	4	5	1.62	NA	NA	2	2	1	2	0	0.474	2.04	22.2	78.4	0.435254
83828	2	39	1	3	1	0.49	NA	2	2	2	1	2	0	1.14	1.42	27.2	94.6	1.61973
83836	2	18	1	NA	NA	2.76	NA	2	2	2	1	2	0	1.208	1.66	28	89.3	1.36253
83851	2	37	3	3	1	1.86	1	2	2	2	2	2	0	0.734	1.01	35.3	106.5	1.40603
83885	2	38	5	4	1	3.62	NA	NA	2	2	1	2	1	0.994	1.34	21.8	74.5	1.33327
83897	2	29	3	5	6	1.68	3	2	2	2	1	2	0	0.452	1.6	30.7	100.4	0.562608
83911	2	43	4	4	6	3.3	NA	2	1	2	1	2	0	0.474	1.63	30.7	101.6	0.586055
83934	2	27	4	3	5	0.86	NA	NA	2	2	1	2	0	0.327	1.78	17.2	64	0.319348
83947	2	33	3	4	1	2.67	NA	2	2	2	1	2	0	1.423	1.81	25.9	96.6	1.66624
84029	2	28	1	3	1	NA	NA	2	2	2	1	2	0	1.626	1.78	20.3	77.4	1.7703
84033	2	41	5	4	3	3.11	3	2	2	2	1	2	1	0.914	1.16	33.6	96	1.41825
84058	2	21	3	4	5	2.2	NA	2	2	2	1	2	0	0.44	1.94	23.1	78.3	0.415323
84072	2	27	2	4	1	2.74	3	2	2	2	1	2	0	1.4	2.09	32.3	99.5	1.28113
84073	2	39	2	3	5	1.42	3	2	2	2	1	2	0	1.66	1.03	31.9	103.1	3.2188
84130	2	26	3	3	1	4.49	1	2	2	2	1	2	0	1.152	2.51	20.5	78.3	0.895282
84137	2	28	5	5	5	2.1	NA	2	2	2	1	2	0	0.7	2.04	19.5	72.7	0.637467
84143	2	35	5	1	5	0.32	1	2	2	2	2	2	0	0.824	1.32	28.9	100	1.28444
84200	2	24	3	4	1	2.55	NA	2	2	2	1	2	0	1.344	2.51	28.3	100.4	1.12009
84229	2	43	4	1	5	0.75	NA	2	2	2	2	2	0	0.689	1.84	32.5	120.2	0.861819
84234	2	40	4	2	5	NA	NA	NA	2	1	1	2	0	0.373	1.76	28.2	96.2	0.425673
84285	2	44	5	4	1	0.54	1	2	1	1	2	2	0	1.05	1.06	32.6	102.1	1.93278
84347	2	28	3	5	5	2.78	NA	NA	2	2	1	2	0	0.474	1.27	27.8	90	0.707279
84363	2	36	1	1	1	2.64	NA	2	2	2	1	2	1	1.152	1.19	29.9	86.3	1.6841
84383	2	32	5	4	3	5	2	2	2	1	1	2	0	0.565	1.32	28.8	87.5	0.772223
84395	2	25	3	5	5	1.24	NA	2	2	2	1	2	0	0.485	1.68	38.7	112.8	0.556932
84401	2	19	4	NA	NA	NA	NA	2	2	2	1	2	0	0.711	1.58	21.8	77.5	0.841383
84410	2	28	2	2	4	0.59	NA	NA	2	2	1	2	0	1.264	0.83	28.4	97.6	3.0903
84457	2	19	3	NA	NA	2.63	NA	2	2	2	2	2	0	1.073	1.03	28.2	99.2	2.15764
84459	2	31	5	5	5	3.22	NA	NA	2	2	1	2	0	1.05	1.81	24.6	87.3	1.14398
84485	2	24	4	3	6	0.65	NA	NA	2	2	1	2	0	0.655	1.16	36.6	119.1	1.19332
84535	2	21	3	3	5	2.89	NA	NA	2	2	1	2	0	0.7	1.19	30.4	107	1.25603
84539	2	25	3	3	5	NA	NA	2	2	2	1	1	0	0.632	1.55	30.8	96.4	0.778125
84540	2	18	4	NA	NA	2.01	NA	2	2	2	1	2	0	0.361	1.47	27.5	81.9	0.426206
84565	2	25	5	5	6	3.2	NA	2	2	2	1	2	0	0.452	1.89	17.9	69.1	0.440426
84581	2	32	2	5	6	2.02	2	1	2	2	1	2	0	0.632	1.42	40.9	123.5	0.905739
84587	2	22	1	4	5	0.77	NA	2	2	2	1	2	0	0.418	1.11	39.7	117.8	0.745834
84618	2	23	1	4	1	2.85	NA	2	2	2	1	2	0	0.666	1.45	33.3	106.7	0.924128
84619	2	41	5	2	1	1.67	NA	2	2	2	1	2	0	1.513	0.96	26.8	83.4	2.82759
84628	2	32	1	4	1	1.74	NA	2	2	2	2	2	0	1.389	1.19	29	88.2	2.1139
84685	2	27	3	3	1	1.76	NA	1	1	2	1	2	0	0.406	1.66	25.4	89.5	0.485625
84716	2	44	3	2	1	1.07	3	2	2	2	1	2	0	1.761	1.01	42.1	120.6	3.39726
84759	2	34	1	4	6	0.89	NA	NA	2	2	1	2	0	0.711	0.88	28.5	97	1.62605
84778	2	20	4	4	5	1.88	1	2	2	2	1	2	0	0.666	2.17	21.7	79.9	0.593058
84795	2	38	3	5	1	5	NA	NA	2	2	1	2	0	0.644	1.53	30.3	94	0.791153
84816	2	28	3	4	1	3.5	3	2	2	2	1	2	0	0.835	1.45	18.4	71	1.07524
84859	2	42	4	5	3	1.94	NA	NA	2	1	1	2	0	0.361	1.16	37.2	124.7	0.681311
84927	2	43	3	5	1	2.47	NA	2	2	1	2	2	1	1.14	1.03	43	135.6	2.38977
84946	2	38	2	1	4	0.34	NA	2	2	2	1	2	0	0.813	1.22	25.3	85.1	1.26093
84948	2	41	4	5	5	4.83	NA	NA	2	1	1	2	0	0.982	1.63	39	117	1.19931
84964	2	22	1	3	1	1.99	NA	2	2	2	1	2	0	0.824	1.58	22.7	80.3	0.988712
84989	2	37	5	3	1	3.74	1	2	2	2	1	2	1	0.835	1.32	34.1	115.2	1.35356
85009	2	25	1	3	5	NA	NA	2	2	2	1	2	0	0.531	2.59	22.5	78.7	0.382758
85019	2	36	4	2	5	0.77	1	NA	2	2	1	2	0	0.474	1.27	41.3	123.5	0.754528
85040	2	25	1	1	6	1.65	NA	NA	2	2	2	2	0	0.429	1.58	20.6	77.6	0.523592
85055	2	39	3	4	1	5	3	2	2	2	2	2	0	0.406	1.27	20.4	78.7	0.628359
85074	2	23	5	4	6	3.74	1	2	2	2	1	2	0	0.531	1.89	20.8	77.8	0.540474
85075	2	41	2	3	1	0.62	NA	NA	2	2	1	2	0	1.298	1.34	39	110.2	1.81624
85076	2	36	1	4	1	NA	NA	2	2	2	2	2	0	0.711	1.45	22.1	76.6	0.899612
85095	2	22	2	3	5	2.87	NA	NA	2	2	1	2	0	0.824	0.93	23.5	82.4	1.6915
85158	2	44	5	4	6	2.6	NA	2	2	1	1	2	0	0.553	2.33	27.5	84.7	0.425989
85160	2	26	3	4	3	0.34	1	2	2	2	1	2	0	0.576	1.45	22.7	79.4	0.744662
85209	2	43	3	4	3	2.74	NA	2	2	2	2	2	0	1.344	1.66	25.6	88.5	1.58255
85231	2	40	2	1	3	0.92	NA	2	2	2	1	2	0	0.892	1.22	23.7	83	1.39946
85284	2	20	3	4	5	5	NA	2	2	2	1	2	0	1.31	2.28	25.1	86.3	1.10746
85286	2	18	5	NA	NA	0.04	NA	2	2	2	1	2	0	0.79	0.83	22.9	83.6	1.86973
85343	2	21	1	3	5	0.83	NA	1	2	2	1	2	0	1.039	1.34	31.8	99.2	1.49292
85396	2	33	5	5	1	NA	NA	NA	2	2	1	2	0	0.768	1.5	27.5	93.7	1.01661
85399	2	35	3	4	1	0.92	1	1	2	2	1	2	0	0.779	1.29	38.2	128.2	1.33553
85407	2	31	5	5	1	3.24	NA	2	2	2	2	2	0	0.395	2.12	19.4	76.3	0.364217
85453	2	42	2	2	1	1.05	1	1	3	1	1	2	1	1.547	1.09	24.6	94	3.0136
85483	2	32	3	4	5	1.29	NA	2	2	2	1	2	1	2.348	0.88	30.7	90.8	4.80568
85515	2	21	4	4	5	2.1	NA	2	2	2	1	2	0	0.508	1.45	43.5	133.2	0.737158
85518	2	32	5	5	1	5	NA	NA	2	2	1	2	0	0.79	1.29	27.7	88.1	1.13844
85525	2	40	1	1	4	0.56	1	2	2	2	1	2	0	3.308	1.24	25.2	91	5.40991
85527	2	40	1	5	1	3.6	NA	2	2	2	1	2	0	0.96	1.45	22.7	92.3	1.44274
85537	2	25	2	5	5	4.04	NA	2	2	2	1	2	0	0.316	1.09	26.9	79.4	0.49411
85565	2	18	1	NA	NA	1.47	NA	NA	2	2	1	2	0	0.858	1.06	19.8	63	1.29311
85566	2	42	3	4	6	1.15	1	1	2	2	2	2	1	1.208	1.68	41.1	116.1	1.37106
85591	2	18	5	NA	NA	1	NA	2	2	2	1	2	0	1.614	1.4	31.5	97.5	2.19456
85599	2	21	5	4	5	0.85	NA	2	2	2	1	2	0	0.982	1.99	21.9	81.4	0.966737
85621	2	19	2	NA	NA	0.02	NA	NA	2	2	1	2	0	0.689	1.86	24.8	77.7	0.647216
85655	2	27	2	5	1	0.92	NA	NA	2	2	1	2	0	0.847	1.11	22.5	83.9	1.51872
85661	2	36	3	2	1	2.14	1	2	2	2	2	9	0	1.942	1.06	22.8	83.4	3.59884
85676	2	32	4	4	5	2.38	3	2	2	1	1	2	0	0.542	1.16	40.8	112.3	0.866063
85692	2	25	1	5	5	3.09	NA	2	2	2	1	2	0	0.576	1.42	17.4	65.8	0.721018
85702	2	40	1	3	4	1.65	NA	2	2	1	1	2	0	0.881	1.11	36.7	93.7	1.31728
85722	2	41	1	1	1	0.69	NA	NA	2	2	1	2	0	0.689	1.06	32.4	106.5	1.32804
85779	2	35	1	3	6	NA	3	2	2	1	1	2	0	1.513	1.11	35.4	115.4	2.85232
85783	2	32	2	4	5	1.57	3	2	2	2	1	2	0	1.592	1.63	22.5	80.7	1.86975
85785	2	32	1	1	6	1.06	NA	NA	2	2	2	2	0	1.05	1.63	28.3	98.5	1.322
85789	2	33	4	2	5	2.45	NA	2	2	2	2	2	0	0.542	2.15	24.6	85.5	0.486878
85846	2	25	5	5	5	5	NA	2	2	2	1	2	0	1.027	2.53	16.5	70.3	0.790239
85936	2	27	2	4	5	2.52	NA	2	2	2	1	2	0	1.005	1.78	22.1	79.8	1.07913
85948	2	38	4	4	3	0.16	3	2	1	1	1	2	1	0.881	1.66	37.5	120.6	1.11776
85958	2	32	3	4	1	0.88	NA	NA	2	2	1	2	0	2.777	0.96	26.6	108.4	6.7749
85994	2	43	1	5	1	5	NA	2	2	1	1	2	1	0.587	1.71	29.6	98	0.682295
86022	2	23	3	4	5	0.55	NA	2	2	2	1	2	0	0.282	1.47	31.1	94	0.35486
86027	2	25	3	5	5	0.84	NA	2	2	2	1	2	0	1.242	1.4	20.4	70.4	1.55983
86031	2	22	1	4	5	0.78	NA	NA	2	2	1	2	0	0.305	1.34	26.7	91	0.446541
86059	2	25	5	5	5	1.32	NA	2	2	2	1	2	0	0.813	1.68	21.1	74.1	0.880095
86105	2	23	4	5	5	0.69	NA	2	2	2	1	2	0	0.881	1.45	26	82.8	1.10132
86155	2	18	3	NA	NA	3.16	NA	NA	2	2	1	2	0	0.406	1.81	29	87.2	0.401628
86167	2	36	1	4	6	5	NA	2	1	1	1	2	1	1.716	1.34	32.7	107.8	2.63311
86188	2	30	4	5	5	2.5	NA	2	2	2	1	2	0	0.802	1.16	24.5	87.4	1.36808
86262	2	31	4	5	5	5	1	1	1	2	1	2	0	0.813	1.27	39.5	128.3	1.38558
86272	2	22	4	4	5	NA	NA	NA	2	2	2	2	0	0.858	2.95	16.9	69.1	0.5504
86308	2	22	2	2	6	0.2	NA	NA	2	2	1	2	0	1.694	1.24	31.1	102.3	2.7502
86311	2	18	1	NA	NA	0.77	NA	2	2	2	1	2	0	0.384	1.16	37.4	104.4	0.604603
86323	2	24	1	2	6	1.41	NA	2	1	2	1	2	0	1.298	1.37	27.7	97.2	1.94319
86324	2	29	3	5	1	2.81	NA	2	2	2	1	2	0	1.106	2.09	23.2	80	0.987757
86329	2	18	2	NA	NA	2.06	NA	2	2	2	1	2	0	0.892	1.6	20.5	71.4	0.991659
86384	2	37	3	1	3	0.5	1	2	1	1	2	1	0	2.506	1.06	34.3	116.1	5.07923
86395	2	36	3	4	3	0.87	1	2	2	2	1	2	0	1.716	1.5	29.1	113.5	2.66063
86399	2	35	5	3	1	2.46	NA	2	2	2	2	9	0	0.44	1.97	23.8	87.5	0.44964
86436	2	30	3	5	1	1.69	NA	2	2	2	1	2	0	2.19	1.22	29.9	102.6	3.71264
86447	2	22	3	3	5	0.75	2	2	2	2	1	1	0	0.756	1.47	25.9	82.5	0.930879
86493	2	44	3	5	3	0.74	3	2	2	2	1	2	0	0.621	1.19	28	99	1.08322
86510	2	36	2	4	1	1.1	NA	2	2	2	1	2	1	1.118	1.73	42.5	132.6	1.37551
86520	2	39	3	5	1	5	NA	2	2	2	2	2	1	0.677	1.09	36.5	113.2	1.24982
86528	2	37	4	4	5	1.76	NA	2	2	2	1	2	0	0.655	1.01	23.9	82.1	1.22216
86534	2	43	4	4	3	2.2	NA	2	2	1	1	2	0	1.129	1.6	35.6	100.8	1.28507
86552	2	37	3	3	3	1.06	3	2	2	2	1	2	0	0.655	2.22	23.1	88	0.607217
86566	2	40	4	4	5	2.01	3	2	2	2	1	2	0	0.418	2.17	22	73.8	0.341308
86590	2	42	5	5	1	4.08	NA	2	2	2	2	2	0	3.771	0.96	36.9	115.2	7.98688
86607	2	30	4	5	5	3.4	1	2	2	2	1	2	0	0.903	1.11	35.9	115	1.68109
86666	2	18	4	NA	NA	2.19	NA	NA	2	2	1	2	0	0.248	1.86	21.4	70	0.227383
86686	2	37	4	5	6	3.09	3	2	2	2	1	2	0	0.463	2.4	33.9	95.1	0.342051
86752	2	35	3	3	1	1.32	3	2	2	2	1	1	0	0.44	1.68	24.7	82.5	0.486972
86795	2	35	5	4	1	0.05	NA	2	2	2	1	2	1	1.106	1.09	36	106.4	1.93648
86810	2	36	5	4	1	2.29	NA	2	2	1	1	2	0	0.373	0.88	37.4	121.2	0.898722
86838	2	44	3	4	1	5	1	1	2	2	1	2	0	1.524	0.8	34.4	107.9	3.79663
86863	2	24	1	5	1	5	NA	2	2	2	1	2	0	1.219	0.96	28.7	86.5	2.2694
86905	2	26	3	4	1	4.39	3	2	2	2	1	2	0	0.745	1.09	36	110.2	1.351
86908	2	41	1	3	1	5	NA	NA	2	2	1	2	0	3.026	0.91	26.5	92	6.62415
86922	2	33	5	5	1	5	NA	2	2	2	1	2	0	0.485	2.17	19.6	75.8	0.431808
86959	2	36	5	5	5	5	NA	2	2	2	1	2	0	0.519	2.15	21.3	76.6	0.451592
86960	2	22	3	4	1	0.64	NA	2	2	2	1	2	0	0.61	1.53	24.2	93.8	0.852521
86961	2	25	3	5	5	3.65	NA	2	2	2	1	2	0	1.558	1.47	23.9	77	1.8733
86972	2	42	4	5	1	5	NA	NA	2	2	1	2	0	0.305	2.09	24.3	79	0.262209
86981	2	27	3	3	1	1.24	1	1	2	2	1	2	0	1.005	1.55	20.9	76	1.21543
86990	2	35	3	5	1	2.81	NA	2	2	2	1	2	0	0.44	1.89	28.9	87.7	0.420097
86996	2	41	5	5	1	4.95	NA	2	2	2	1	2	0	0.384	1.27	21.9	80	0.582161
87044	2	32	4	4	6	1.1	1	2	2	1	1	2	0	1.129	1.73	27.5	95	1.31376
87056	2	18	4	NA	NA	2.29	NA	NA	2	2	1	2	0	0.847	1.66	19.9	66.3	0.85565
87080	2	33	2	1	6	0.94	NA	NA	2	2	1	2	0	1.298	1.19	34	102.2	2.07446
87090	2	34	2	3	1	2.2	NA	2	2	2	1	2	0	1.106	1.4	32.1	106.3	1.62044
87120	2	21	3	4	5	5	NA	2	2	2	1	2	0	0.429	1.71	19.3	71	0.457527
87154	2	30	1	2	1	0.77	NA	NA	2	1	1	2	0	2.924	1.09	25.9	93.2	5.48532
87162	2	35	1	4	1	1.94	NA	2	2	2	1	2	0	1.761	1.24	36.7	113.2	2.84754
87163	2	44	3	5	1	2.06	3	2	2	2	1	2	0	1.389	1.4	43.5	134.2	2.10323
87174	2	27	3	4	5	0.62	3	2	2	2	1	2	0	0.745	1.89	21.3	85.4	0.82213
87179	2	34	2	2	1	1.26	NA	2	2	2	1	2	0	1.818	2.51	39.4	104.6	1.28029
87243	2	33	2	1	4	0.56	NA	2	2	2	1	2	0	0.756	1.4	34.5	95	0.945784
87244	2	29	5	5	1	4.39	NA	2	2	2	1	2	0	1.603	2.25	26.8	89.1	1.36556
87315	2	30	5	5	1	5	NA	2	2	2	1	2	0	0.756	1.99	30.5	95.5	0.722544
87318	2	30	4	5	3	0.95	3	2	2	2	1	2	0	0.316	1.22	29.4	97.9	0.516407
87369	2	24	2	3	6	1.34	NA	2	2	2	1	2	1	0.7	1.68	23.3	86	0.834102
87376	2	40	3	5	1	4.46	NA	2	2	2	1	2	0	1.389	1.29	23.5	86.8	2.16537
87427	2	22	2	4	4	0.74	NA	2	2	1	1	2	0	0.768	1.14	33.6	103.9	1.3124
87436	2	36	1	1	1	1.07	NA	2	2	2	1	2	0	0.44	1.4	28.7	95.4	0.619492
87440	2	39	2	1	6	NA	NA	NA	2	2	1	2	0	0.734	1.16	24.4	91.4	1.31238
87441	2	19	3	NA	NA	5	NA	2	2	2	1	2	0	0.395	1.34	21.7	77.3	0.551071
87447	2	37	2	5	1	4.86	NA	2	2	2	1	2	0	0.813	1.99	18.1	65.5	0.709368
87470	2	40	5	4	6	2.11	NA	2	2	2	1	2	0	0.395	2.04	23.1	86.2	0.390344
87474	2	27	5	5	5	NA	NA	2	2	2	1	2	0	1.705	1.29	25.7	86.8	2.52821
87480	2	31	3	5	3	3.79	1	2	2	1	1	2	0	1.434	1.32	30.9	98.9	2.12272
87510	2	29	3	5	1	3.2	NA	2	2	2	1	2	0	0.689	1.78	22.6	81	0.741998
87520	2	39	2	5	3	3.7	NA	2	2	2	1	2	0	0.723	1.4	21.3	84.2	1.06197
87522	2	26	4	5	6	2.97	NA	2	2	2	1	2	0	0.248	2.12	20.8	75.2	0.217519
87539	2	31	2	2	5	1.25	1	2	2	2	1	2	0	0.813	1.84	16.6	70.9	0.865092
87544	2	28	5	4	1	3.77	NA	2	2	1	1	2	0	0.373	1.91	38.7	113	0.377411
87555	2	31	3	4	1	1.49	NA	2	2	2	1	2	0	0.96	1.22	41.3	112.2	1.44523
87571	2	19	4	NA	NA	0	NA	2	2	2	1	2	0	0.621	1.47	22.8	76	0.756207
87598	2	27	2	1	1	NA	NA	NA	2	2	1	2	0	1.242	1.29	39	102.7	1.68238
87632	2	38	3	2	6	2.96	1	1	2	2	1	2	0	0.565	2.02	19.8	77	0.546139
87640	2	37	2	3	5	1.42	NA	NA	2	2	2	2	0	1.761	1.03	29.5	105	3.64841
87648	2	39	3	5	3	5	NA	2	2	2	1	2	1	0.463	2.02	23.4	89.5	0.476395
87687	2	18	2	NA	NA	1.42	NA	NA	2	2	1	2	0	1.253	1.19	43.2	132	2.20605
87707	2	27	3	5	1	1.24	NA	NA	2	2	1	2	0	0.497	1.42	22	89.4	0.751242
87720	2	27	4	3	5	4.39	NA	NA	2	2	1	2	0	0.61	1.53	28.8	84	0.690522
87740	2	19	1	NA	NA	5	NA	2	2	2	1	2	0	0.339	1.71	26.2	92	0.397518
87769	2	37	5	3	5	1.36	1	2	2	2	1	2	0	1.242	1.29	37.7	101.2	1.69558
87772	2	36	1	2	1	0.48	NA	NA	2	2	1	2	0	0.903	1.4	25.1	95.2	1.37144
87821	2	20	3	4	5	0.82	3	2	2	2	1	2	0	0.723	1.34	33.2	108	1.10089
87891	2	42	3	3	4	0.34	1	2	2	2	1	1	0	1.502	1.63	29	98.8	1.86939
87892	2	29	4	4	5	1.87	2	1	2	1	1	2	1	0.937	1.55	32.1	108.5	1.26564
87895	2	37	3	1	1	0.69	1	2	2	1	2	1	0	0.553	1.58	27	95.5	0.715939
87901	2	38	3	3	3	NA	1	2	2	1	1	1	0	0.892	1.45	30.8	96.4	1.17398
87905	2	42	1	2	3	0.45	1	2	3	1	1	2	0	1.05	0.8	32.3	102.4	2.58338
87906	2	22	4	4	6	1.62	NA	NA	2	2	1	2	0	0.711	1.6	30.4	106.9	0.947964
87913	2	26	3	2	6	2.76	NA	NA	2	1	2	2	0	0.418	1.45	26.6	96	0.597927
87942	2	32	4	3	5	0.92	NA	2	2	2	2	2	0	0.305	1.47	53.3	136.4	0.386751
87982	2	23	4	2	5	0.08	NA	2	2	2	1	1	0	0.429	1.42	21.4	80.4	0.591761
88005	2	21	1	3	6	0.03	1	2	2	2	1	2	1	1.061	1.32	34.7	111.7	1.64915
88048	2	31	3	5	1	2.06	NA	NA	3	2	1	2	1	0.452	1.68	17.1	71.8	0.526137
88049	2	20	3	4	6	0.85	NA	NA	2	2	1	2	0	1.727	1.22	38.2	111.8	2.73018
88055	2	26	5	5	6	0.42	NA	2	2	2	1	9	0	0.294	2.15	20	71.4	0.246326
88060	2	23	3	4	6	2.12	3	2	2	2	1	2	0	0.734	1.27	19.6	73.8	1.08715
88065	2	26	2	5	5	3.72	NA	2	2	2	1	2	0	0.587	1.68	20.3	70.4	0.615894
88099	2	42	2	3	1	0.55	NA	NA	2	1	1	1	1	0.734	1.29	31.4	96.7	1.07635
88116	2	41	3	5	1	5	2	2	2	2	1	2	0	0.553	1.66	24.4	89.3	0.67506
88138	2	44	2	5	3	4.42	NA	2	2	2	1	2	1	0.576	2.12	35.3	107.1	0.528624
88184	2	23	3	3	5	5	NA	2	2	2	1	2	0	0.745	1.47	28.4	94.7	0.997864
88199	2	29	4	3	5	1.23	NA	2	1	2	1	2	1	0.779	1.45	34.1	119.2	1.18948
88254	2	19	2	NA	NA	0.34	2	2	2	2	1	2	0	0.655	1.68	20	72.3	0.711169
88261	2	31	2	3	6	0.37	NA	NA	2	2	1	2	0	1.14	1.47	29.9	109	1.70398
88293	2	41	4	5	5	2.69	NA	NA	2	2	1	2	0	0.937	1.6	25.4	91	1.18228
88334	2	39	4	4	1	1.77	3	2	1	1	1	2	0	2.326	0.85	42.4	135.1	5.94394
88339	2	43	3	4	1	4.12	NA	2	2	2	1	2	0	0.531	1.84	34.7	107.6	0.570366
88361	2	36	5	3	5	0.94	1	2	2	1	1	1	1	1.298	0.93	33.8	102.8	2.68004
88412	2	34	4	4	6	2.19	NA	NA	2	2	2	2	0	0.463	1.63	21.7	75.4	0.517965
88451	2	34	1	1	6	0.68	NA	NA	2	2	1	2	0	0.711	1.06	32.8	99.5	1.27055
88485	2	40	1	1	1	NA	NA	NA	2	2	1	2	0	0.745	0.75	34.4	106.3	1.95034
88496	2	37	3	4	1	1.83	NA	NA	2	2	1	2	0	0.677	1.29	40.4	118	1.02898
88504	2	22	3	2	5	0.66	1	2	2	2	1	2	0	0.756	0.96	42.6	122	1.53969
88529	2	35	2	3	1	0.61	NA	2	2	2	1	2	0	0.666	1.99	43.3	135.4	0.718099
88533	2	34	5	4	6	3.95	NA	2	2	2	1	2	0	0.61	2.2	20.3	80	0.555394
88542	2	28	4	5	1	3.98	NA	2	2	1	1	2	1	0.542	1.53	21.5	74.1	0.637945
88568	2	23	1	1	1	0.61	NA	2	2	2	1	2	0	0.26	1.16	33.5	97	0.408415
88572	2	34	2	3	6	2.11	NA	2	2	2	1	2	0	1.231	0.93	29.7	96.2	2.57732
88625	2	33	4	4	5	2.99	NA	2	2	1	1	2	0	0.881	1.32	39.2	113.1	1.27997
88666	2	28	3	4	1	2.88	NA	2	2	2	1	2	0	0.61	1.71	28.4	92.3	0.68457
88673	2	26	5	5	1	2.11	NA	2	2	2	1	2	0	0.553	1.19	22	83.5	0.93162
88694	2	19	5	NA	NA	1.64	3	2	2	2	1	2	1	1.389	1.32	30.2	90.1	1.89962
88704	2	29	3	4	5	0.71	3	2	2	2	1	2	0	1.423	1.73	20.3	82.2	1.69291
88707	2	23	4	2	5	1.1	NA	2	2	2	1	9	0	0.779	1.6	26.8	94.5	0.989765
88720	2	28	4	3	5	1.49	NA	2	2	2	1	2	1	0.361	1.45	22.5	80.5	0.475433
88721	2	42	4	5	1	1.76	NA	2	3	1	1	2	0	0.655	1.32	38.8	120.1	1.01748
88790	2	31	5	5	1	3.72	3	1	2	2	2	2	0	0.339	1.97	19.7	74	0.323736
88795	2	30	1	2	5	0.54	NA	NA	2	2	1	2	0	1.14	1.5	29.2	88.8	1.38005
88799	2	21	3	4	5	1.03	3	1	2	2	1	2	0	0.7	1.94	17.6	65	0.630143
88842	2	26	5	5	1	5	NA	NA	2	2	1	2	0	1.852	0.93	34.2	110.5	4.07963
88843	2	28	1	1	6	1.23	NA	NA	2	1	1	2	0	0.644	2.35	25.3	90.4	0.550831
88858	2	18	4	NA	NA	NA	1	NA	2	2	1	2	0	0.519	1.29	38.6	118.9	0.819538
88867	2	28	3	5	1	2.88	NA	2	2	2	1	2	0	1.987	2.38	27.9	101	1.77172
88876	2	19	1	NA	NA	0.49	NA	2	2	2	2	2	0	0.666	1.09	23.5	83.5	1.18205
88890	2	21	3	1	1	1.83	1	2	2	2	1	2	1	1.016	1.03	45.6	143	2.15616
88903	2	22	3	5	6	4.04	NA	2	2	2	1	2	0	1.016	1.68	16.7	66.4	1.10583
88918	2	18	4	NA	NA	NA	NA	2	2	2	1	2	0	0.813	1.66	23.9	76.2	0.856649
88944	2	20	4	4	5	3.55	NA	2	2	2	1	1	0	0.542	1.63	24.4	76.8	0.579491
88951	2	20	3	4	5	5	NA	2	2	2	1	2	0	0.655	1.81	23	85.9	0.728707
88986	2	22	2	5	5	1.6	NA	2	2	2	1	1	0	0.96	1.32	33.5	97.7	1.33477
89012	2	24	3	4	5	0.93	1	2	2	2	1	2	0	0.35	1.53	27.4	87	0.422639
89026	2	36	5	5	1	5	NA	2	2	2	1	2	0	1.377	2.12	25.3	100.7	1.45432
89146	2	42	2	4	3	1.65	NA	2	2	2	1	2	0	0.565	1.11	23.5	81.8	0.964671
89160	2	35	3	3	5	1.36	1	1	2	2	1	2	0	1.174	1.29	26.2	100.2	1.98752
89175	2	44	1	1	1	4.52	NA	NA	2	2	1	2	0	1.739	1.19	31.2	92	2.64045
89183	2	24	1	4	1	0.77	3	2	2	2	2	2	0	0.519	1.09	48.2	133.6	0.934953
89230	2	31	3	4	1	2.22	NA	NA	2	2	1	2	0	2.811	1.24	35.5	119.4	4.89923
89241	2	44	4	5	2	5	3	2	2	1	1	2	0	1.795	1.16	50.8	137.4	3.00908
89270	2	25	1	1	1	0.91	NA	2	2	2	1	2	0	3.252	1.24	28.2	99.5	5.44825
89304	2	30	3	5	5	4.63	3	2	2	2	1	2	0	0.711	1.97	26.3	94.4	0.740949
89314	2	39	4	4	1	0.91	NA	2	1	1	2	2	0	1.852	1.16	36.2	128.8	3.67516
89340	2	24	1	5	6	1.98	NA	2	2	2	1	2	0	0.429	1.4	26.1	90.5	0.605756
89359	2	30	3	4	1	0.86	NA	NA	2	2	1	2	0	0.903	1.27	29.8	102	1.46493
89362	2	41	3	5	5	5	NA	2	2	2	1	2	0	0.824	1.53	46.8	109.2	0.882665
89453	2	25	3	3	5	2.19	3	2	2	2	1	2	0	1.547	1.03	35.5	114.5	3.11274
89476	2	44	4	4	5	2.1	NA	NA	2	2	1	2	0	0.565	1.63	40.5	106.8	0.61409
89545	2	41	2	3	5	0.56	NA	NA	2	2	1	2	0	1.152	1.24	23.7	92.5	1.98176
89552	2	19	4	NA	NA	1.48	NA	2	2	2	1	2	0	0.587	1.78	22.1	76.5	0.604233
89601	2	30	3	4	1	1.49	NA	2	2	2	1	2	0	0.542	1.34	34.7	103	0.765238
89620	2	27	5	3	6	0.68	3	1	2	2	1	2	0	2.529	0.98	35.6	108	5.03547
89637	2	40	1	1	5	0.11	NA	2	2	2	1	2	0	0.937	1.11	27.5	96.2	1.72083
89639	2	29	3	5	1	2.44	3	2	1	2	1	2	1	1.253	1.03	35.3	117.7	2.60112
89642	2	37	3	4	1	5	NA	2	2	1	1	2	1	0.768	1.78	36.3	112.5	0.865945
89654	2	18	4	NA	NA	1.77	NA	NA	2	2	1	2	0	0.553	2.02	22.9	72	0.463159
89659	2	43	3	4	1	5	NA	2	2	2	2	2	0	0.395	2.82	22.6	91	0.301653
89684	2	42	2	4	1	2.06	NA	2	2	2	1	2	0	0.632	1.76	25.2	85.1	0.680988
89702	2	18	4	NA	NA	0.6	NA	NA	2	2	1	2	0	0.384	2.35	22.8	85.2	0.327911
89711	2	36	3	5	1	4.54	NA	2	2	2	1	2	0	0.61	1.78	34.4	108.4	0.686153
89743	2	41	3	5	1	5	NA	2	2	2	1	2	0	0.745	1.58	22.1	78.4	0.885402
89749	2	20	2	1	6	1.55	NA	NA	2	2	1	2	0	1.118	1.06	21.6	78.6	2.0098
89774	2	32	3	5	1	2.85	NA	2	2	2	1	2	0	1.355	1.01	47.2	130.4	2.60985
89794	2	29	5	5	1	NA	NA	NA	2	2	2	2	0	1.682	1.91	21	80	1.73335
89795	2	22	3	3	5	NA	NA	NA	2	2	1	2	0	1.377	1.86	37.4	126.3	1.63576
89813	2	40	3	4	1	2.26	3	2	1	1	2	2	1	2.123	0.93	32.3	109.2	4.79158
89816	2	26	1	2	1	0.75	NA	2	2	2	1	2	0	0.463	1.47	23.5	82.1	0.599111
89820	2	35	1	5	1	2.82	NA	NA	2	2	1	2	0	0.632	2.15	27.2	91.4	0.573007
89904	2	30	5	1	1	4	NA	2	2	2	1	2	0	0.485	1.66	20.1	71.3	0.524232
89927	2	41	3	4	1	0.82	NA	2	2	1	2	2	0	1.31	1.11	31.7	120.6	2.76795
89950	2	26	4	5	5	2.95	NA	2	2	2	1	2	0	0.327	2.2	19.9	74.2	0.278956
89959	2	32	3	5	1	3.29	NA	2	2	2	1	2	0	0.519	1.63	24.2	85	0.616968
90005	2	19	5	NA	NA	2	NA	NA	2	2	1	2	0	2.619	1.09	21.3	74.3	4.35999
90028	2	43	1	1	6	0.7	NA	2	2	2	1	2	0	0.971	1.89	28.6	101.8	1.08286
90036	2	36	5	5	1	5	NA	NA	2	2	1	2	0	0.779	1.84	31.4	101.7	0.842292
90069	2	40	4	5	5	5	NA	2	1	2	1	2	0	2.382	1.22	33.5	113.8	4.17387
90093	2	24	1	4	5	1.36	NA	2	2	2	1	2	0	0.553	1.22	48.7	135.8	0.898059
90113	2	27	4	4	5	2.8	NA	2	2	2	1	2	0	1.163	1.14	39	115.4	2.0031
90121	2	44	3	5	1	4.41	NA	2	2	2	1	2	1	1.671	1.47	45.2	126.8	2.21691
90189	2	23	1	3	6	1.59	NA	2	2	1	1	2	0	0.44	1.37	21.1	78	0.614832
90287	2	36	4	4	4	0.77	NA	2	2	2	1	2	0	0.756	1.6	24.7	94.2	1.00313
90327	2	19	5	NA	NA	2.48	NA	NA	2	2	1	2	0	1.524	1.22	29.5	99.3	2.52096
90344	2	18	4	NA	NA	5	NA	2	2	2	1	2	0	1.152	1.22	19.3	68	1.64929
90369	2	40	4	4	5	1.77	NA	2	2	2	1	2	0	0.463	1.99	29.5	92.4	0.43691
90398	2	23	3	4	1	2.51	NA	NA	2	2	1	2	0	0.406	1.97	22	71.5	0.353785
90426	2	35	1	3	1	0.02	NA	2	2	2	1	2	0	2.416	1.22	26.4	88.6	3.80745
90433	2	18	3	NA	NA	5	NA	NA	2	2	1	2	0	0.79	1.37	22.8	78.2	1.0621
90458	2	19	4	NA	NA	0.04	NA	NA	9	2	1	2	0	0.779	1.16	29.7	94.1	1.27905
90461	2	37	4	4	1	NA	NA	2	2	2	1	2	0	0.903	1.91	32.2	112	1.01977
90504	2	18	4	NA	NA	0.5	NA	2	2	2	1	2	0	0.7	1.16	27.9	92.5	1.17283
90533	2	34	4	5	1	0.51	NA	NA	2	1	1	1	1	0.35	1.16	37.3	106.9	0.565262
90540	2	24	1	1	1	1.41	NA	NA	2	2	1	2	0	2.89	0.98	25	82.7	5.45929
90547	2	28	1	1	6	0.61	NA	NA	2	2	1	2	0	0.903	1.68	33.5	108.7	1.09755
90576	2	34	3	3	1	2.67	3	2	2	2	1	2	0	0.79	1.71	23.2	81.8	0.88173
90618	2	34	5	5	1	5	NA	NA	2	2	1	2	0	0.531	1.55	23.2	89	0.711384
90633	2	42	1	4	1	0.89	NA	2	2	2	1	1	0	1.694	1.01	49.5	117.7	2.84664
90642	2	42	4	1	3	1.48	NA	NA	2	2	1	1	0	0.463	1.42	19.6	74.1	0.615815
90651	2	44	5	5	1	5	NA	2	2	2	1	2	1	0.61	2.82	24.6	83.9	0.409955
90668	2	18	3	NA	NA	5	NA	2	2	2	1	2	0	0.745	1.99	24.8	85.6	0.720608
90670	2	34	3	4	1	0.42	1	2	2	2	1	2	0	1.231	1.37	25.3	78.8	1.57433
90700	2	40	4	5	3	2.28	NA	2	1	2	1	2	0	0.926	1.55	35.2	110.5	1.20146
90703	2	35	5	4	1	1.72	NA	NA	2	2	1	2	0	1.061	1.71	20.2	80.6	1.25532
90721	2	43	5	4	5	2.97	NA	NA	2	2	1	2	0	1.377	1.22	29.1	93.3	2.15784
90742	2	27	5	4	1	5	NA	NA	2	2	1	2	0	0.474	1.76	17.9	67.2	0.48234
90744	2	20	3	4	6	1.99	NA	1	2	2	1	2	0	0.734	1.03	29	105.8	1.54812
90745	2	32	3	4	5	3.99	3	2	1	2	1	2	0	2.021	1.22	46.2	147.8	3.7083
90746	2	35	2	5	1	5	NA	2	2	2	1	2	0	1.648	1.03	26	85.6	2.99827
90794	2	33	5	3	1	0.95	NA	NA	2	2	1	2	0	0.621	1.37	22.7	77.8	0.832597
90842	2	25	3	4	6	1.61	NA	2	2	2	1	2	0	0.813	1.22	33.5	104.3	1.30566
90852	2	34	5	5	5	5	3	1	2	2	1	2	0	2.856	0.98	26.3	96.1	6.09072
90883	2	23	1	4	6	0.51	NA	2	2	2	2	2	1	1.264	1.09	38.7	117.2	2.32439
90914	2	23	3	5	1	1.56	NA	2	2	2	1	2	0	0.576	1.5	17.9	66.7	0.682614
90931	2	35	1	5	3	2.53	1	1	2	1	2	2	0	2.348	1.16	37.8	106.1	3.7308
90994	2	21	3	3	5	1.68	1	2	2	2	1	2	0	0.361	1.42	22.1	73.5	0.447539
91008	2	27	1	4	1	1.24	NA	2	2	2	1	2	1	0.914	1.5	24.6	88.1	1.21262
91025	2	26	4	5	5	NA	1	2	2	2	1	2	0	0.768	1.06	33.9	100.1	1.35217
91074	2	24	5	4	1	5	NA	NA	2	2	1	2	0	0.531	1.5	23.9	81.8	0.664694
91078	2	36	3	2	3	1.41	1	1	2	1	1	2	0	1.66	1.78	17.7	75.1	1.87665
91133	2	24	5	5	5	0.4	NA	2	2	2	1	2	0	1.061	1.66	19.7	76.5	1.24307
91144	2	30	1	4	5	0.2	NA	2	2	2	1	2	0	0.485	1.45	32	102.5	0.662851
91174	2	26	2	5	1	4.07	NA	2	2	2	2	2	0	0.237	2.09	18.7	72.1	0.213318
91204	2	38	4	4	1	2.62	2	2	2	1	1	2	1	0.621	1.27	40.4	105	0.853107
91215	2	43	1	2	1	1.13	NA	NA	2	1	1	2	0	1.31	1.32	37.1	103.6	1.80824
91228	2	31	4	3	5	0.54	1	1	2	2	1	2	0	0.531	1.22	20.2	70	0.764775
91253	2	44	3	3	6	2.64	3	2	2	1	1	2	0	1.095	1.37	38.6	120.7	1.65276
91261	2	44	3	5	3	1.02	3	2	2	2	1	2	0	0.926	1.53	31.7	102.8	1.20997
91284	2	29	3	4	1	4.42	NA	2	2	1	1	2	0	0.452	1.71	25.3	83.4	0.490162
91290	2	39	5	5	1	0.91	NA	2	2	2	1	2	0	1.705	1.34	26.9	87.3	2.38439
91305	2	22	4	4	6	0.66	NA	2	2	2	1	2	0	0.756	1.86	20.3	70.4	0.71645
91323	2	26	4	4	5	2	1	1	2	1	1	2	0	0.723	1.19	31.5	106.9	1.26805
91334	2	39	5	5	5	5	3	2	2	2	1	2	0	2.111	1.58	19.7	77	2.61546
91351	2	25	3	5	5	1.26	NA	2	2	2	1	2	0	0.802	1.91	20.4	75.7	0.793866
91366	2	28	1	4	1	2.23	NA	2	2	2	1	2	0	0.565	1.22	31.2	98.9	0.899543
91392	2	19	2	NA	NA	NA	NA	2	2	2	1	2	0	0.677	1.24	34.4	99.8	1.00642
91404	2	34	5	5	1	4.95	NA	2	2	2	1	2	0	0.994	1.32	25.6	80.3	1.33552
91445	2	25	4	3	5	0.54	1	NA	2	2	1	2	0	0.542	1.6	24.6	83.2	0.636643
91477	2	35	1	4	1	1.58	3	1	2	2	1	2	1	0.655	1.42	44.9	124.2	0.885254
91525	2	29	5	4	5	4.03	NA	2	2	2	1	2	0	0.497	2.02	20.6	71.8	0.438996
91527	2	41	3	4	4	1	2	2	2	2	1	2	0	0.7	1.27	25.6	88.4	1.07614
91530	2	26	4	4	5	3.29	NA	2	2	2	1	2	0	1.05	1.76	34.4	103	1.135
91555	2	35	2	5	6	2.87	1	2	2	2	1	2	0	1.468	2.33	26	89.5	1.23444
91573	2	19	3	NA	NA	0.21	NA	NA	2	2	1	2	0	0.632	1.22	26.3	79	0.890015
91596	2	42	4	3	4	1.15	3	2	2	1	1	2	0	0.768	2.15	32.1	110.2	0.759587
91630	2	29	1	2	1	1.65	3	2	1	2	1	2	1	1.287	0.91	45.2	139.5	3.03446
91677	2	19	5	NA	NA	2.1	NA	2	2	2	1	2	0	0.373	1.09	28	89.4	0.641439
91714	2	35	5	4	1	0.97	3	1	2	2	1	2	0	2.032	2.22	27.2	108.6	2.12
91771	2	39	1	1	1	0.61	3	2	1	2	1	1	0	1.377	1.11	29.6	92.9	2.33739
91793	2	44	3	2	3	1.83	1	2	2	2	2	2	0	0.881	1.63	23.2	82.1	1.03534
91794	2	25	1	3	5	1.07	1	1	2	2	1	1	0	0.327	1.91	21.6	78.3	0.324991
91807	2	25	5	5	5	2.11	2	2	2	1	2	2	0	3.692	0.98	27.8	94.8	7.52
91833	2	27	2	5	5	5	2	1	2	2	1	2	0	0.576	1.78	21.2	74.4	0.589431
91839	2	35	4	5	6	1.4	NA	2	2	2	1	1	0	0.282	1.76	27.3	92.1	0.31405
91862	2	18	4	NA	NA	NA	NA	NA	2	2	1	2	0	0.203	2.09	30.8	86.1	0.165554
91893	2	33	5	4	1	1.17	NA	2	2	1	1	2	1	0.723	1.06	34.2	100.4	1.2696
91927	2	24	3	5	1	3.77	NA	NA	2	2	1	2	0	0.44	1.32	25.8	86.5	0.634002
91957	2	23	4	5	5	0.94	NA	2	2	2	1	2	0	0.406	1.37	20.1	72.7	0.542176
91999	2	33	3	4	6	5	NA	2	2	2	1	2	0	0.531	2.4	25.6	90.9	0.444192
92010	2	18	4	NA	NA	0.85	NA	2	2	1	1	2	0	0.655	1.37	36.8	107	0.904517
92026	2	42	1	3	1	1.44	2	2	2	2	2	2	0	0.937	1.68	28.6	101.2	1.16863
92037	2	26	4	5	6	3.79	NA	2	2	2	1	2	0	0.316	2.07	28.6	90.4	0.285728
92124	2	42	4	4	1	1.58	NA	NA	3	1	2	2	0	1.434	1.29	43.4	121.2	2.13164
92159	2	18	4	NA	NA	NA	NA	NA	2	1	1	2	0	0.463	1.47	44.3	121.2	0.595434
92184	2	40	1	1	1	NA	NA	NA	1	2	1	2	0	2.687	1.19	29.1	89.5	4.14101
92212	2	33	5	5	1	4.99	NA	NA	2	2	1	2	0	0.689	1.5	31.9	91.8	0.816837
92216	2	31	2	3	3	3.63	NA	2	2	2	1	2	0	0.621	1.63	26.3	89.9	0.744864
92220	2	39	5	5	5	1.9	NA	2	2	2	1	2	0	1.581	1.19	31.7	105.8	2.73359
92226	2	26	3	5	5	2.86	NA	2	2	2	1	2	0	1.592	2.22	27.5	95.8	1.4558
92300	2	24	4	5	6	0	NA	2	2	2	1	2	0	0.847	1.29	32.5	86.5	1.08748
92307	2	35	3	4	1	1.32	3	2	2	1	1	2	0	0.44	1.5	41.7	106.2	0.5066
92319	2	40	5	4	1	5	NA	NA	2	2	1	2	1	0.666	1.47	25.1	91.8	0.928925
92338	2	27	5	5	5	0.68	NA	2	2	2	1	2	0	0.779	1.78	25.3	89.8	0.873827
92358	2	21	3	4	6	4.21	3	2	2	2	1	2	0	1.163	0.98	21.8	81.4	2.33055
92363	2	27	4	3	5	0.09	2	2	2	2	1	2	0	0.61	1.42	47.8	134.7	0.855521
92478	2	20	2	4	5	3.42	NA	2	2	2	1	2	0	2.506	0.88	48.3	128.8	5.38288
92485	2	30	1	2	1	0.78	NA	NA	2	2	1	2	1	0.61	1.45	25.4	82.1	0.76624
92497	2	29	1	1	1	NA	NA	NA	2	2	1	2	0	1.66	1.19	38.7	106.8	2.54796
92506	2	34	1	2	1	0.98	NA	2	2	2	1	2	0	0.914	1.11	28.1	97.4	1.67804
92521	2	29	4	4	5	0.88	NA	2	2	2	1	2	1	0.858	1.01	36.5	118.5	1.78946
92526	2	22	5	5	5	0	1	2	2	2	1	2	0	1.535	0.93	34.4	111.6	3.40229
92624	2	23	4	1	5	0.56	1	2	2	2	1	2	0	1.005	1.29	28.9	89.4	1.43309
92625	2	38	5	4	1	2.29	NA	2	2	2	2	2	0	1.298	0.93	31.4	102.7	2.80404
92663	2	37	5	5	1	NA	NA	2	2	2	1	2	0	0.881	1.66	24.7	80.8	0.966464
92675	2	30	1	4	1	2.75	2	2	2	2	1	2	0	0.418	1.89	22.9	83	0.431337
92681	2	25	2	5	5	1.57	NA	2	2	2	1	2	0	1.84	1.34	21.3	79.4	2.6627
92717	2	22	4	3	5	1.23	NA	2	2	2	1	2	1	0.576	1.34	30.8	101.7	0.865417
92732	2	18	4	NA	NA	0.21	NA	NA	2	2	1	2	0	0.632	1.03	24	77.3	1.08623
92741	2	27	5	5	5	3.82	NA	2	2	2	1	2	0	0.519	2.3	22.1	75.2	0.406427
92748	2	41	4	4	4	1.19	NA	2	2	1	2	2	0	0.723	1.84	26.6	93.6	0.79463
92773	2	26	2	3	1	1.36	1	2	2	2	1	2	0	0.406	2.28	26.2	91	0.353182
92788	2	31	3	3	1	2.98	3	2	2	2	1	2	1	1.14	1.47	34.8	102.7	1.46023
92812	2	37	1	4	1	1.76	NA	NA	1	1	1	2	1	0.666	1.09	41.3	123.9	1.23923
92846	2	23	3	3	5	1.77	NA	NA	2	2	1	2	0	1.31	1.19	39.1	123.6	2.31112
92938	2	30	5	5	1	2.13	NA	2	2	2	2	2	0	0.565	1.47	24.6	86.7	0.752738
92957	2	24	4	5	5	4.76	NA	2	2	2	1	2	0	0.644	1.22	32.7	81.3	0.818569
92977	2	38	1	4	5	0.02	NA	2	2	2	1	2	0	1.118	1.42	20.3	69.1	1.36218
92998	2	39	2	4	1	5	NA	2	2	2	1	2	1	0.813	1.4	33.9	100	1.08269
93002	2	30	3	5	6	5	3	2	2	2	1	2	0	0.429	2.92	19.8	73.9	0.275318
93024	2	40	4	5	1	3.3	NA	2	1	2	1	2	0	0.756	1.37	28.2	102.1	1.17634
93050	2	20	4	4	5	1.19	NA	2	2	2	1	2	0	0.531	1.22	27.7	94	0.863293
93073	2	33	2	5	1	1.63	3	2	2	2	1	2	0	0.553	1.81	21.5	77.8	0.577674
93106	2	40	2	3	3	0.58	NA	NA	2	2	1	2	1	2.281	1.34	29.9	99.2	3.40395
93115	2	28	1	2	6	0.63	NA	NA	2	2	1	2	0	1.084	1.89	29.3	94.1	1.10136
93161	2	27	5	5	1	2.51	NA	2	2	2	1	2	0	0.835	1.78	20.9	74.2	0.858525
93206	2	44	2	4	6	1.26	NA	2	2	2	1	2	0	0.576	1.84	33.2	101.2	0.598511
93228	2	18	2	NA	NA	3.83	NA	NA	2	2	1	2	0	0.553	1.29	20.7	67	0.71196
93240	2	31	1	1	5	NA	NA	NA	2	1	1	2	0	0.926	1.4	29.6	90.2	1.21002
93261	2	24	5	5	5	0.46	NA	NA	2	2	1	2	0	0.565	1.68	17.5	72.5	0.656876
93274	2	23	3	4	6	0.08	2	2	2	2	1	2	0	1.434	1.22	41.5	123	2.35884
93275	2	40	3	5	5	3.75	NA	NA	2	2	1	2	0	1.061	1.76	27.6	92.5	1.17914
93277	2	40	1	2	1	1.94	NA	2	2	2	1	2	0	1.152	1.47	36.2	103.6	1.45102
93297	2	39	1	4	1	1.73	NA	NA	2	2	1	2	0	2.473	1.03	25.1	95.6	5.12656
93325	2	28	3	4	6	3.48	3	2	2	2	1	2	0	0.802	1.5	41.7	123.6	1.07468
93330	2	30	5	4	1	2.99	NA	2	2	2	1	2	0	0.497	1.68	22.6	79.1	0.553786
93345	2	36	4	5	5	3.03	NA	2	2	2	1	2	0	0.666	1.53	62.7	165	0.869083
93428	2	30	1	1	5	0.3	NA	NA	2	2	1	2	0	1.14	1.34	29.3	90.9	1.57811
93457	2	25	4	4	5	0.94	NA	2	2	1	1	2	0	0.644	1.86	29	95.2	0.676815
93493	2	18	1	NA	NA	NA	NA	NA	2	2	1	2	0	0.542	1.11	37.5	107.5	0.916678
93499	2	30	4	5	5	2.95	NA	2	2	2	1	2	0	0.632	1.89	27.3	86.2	0.613431
93509	2	21	1	4	5	0.49	NA	2	2	2	1	2	0	0.7	1.27	20.8	69.4	0.945837
93511	2	40	4	3	5	0.99	NA	NA	1	1	1	2	0	1.208	1.11	35.3	129.7	2.56422
93562	2	19	5	NA	NA	0.63	NA	2	2	2	1	2	0	0.666	1.34	27	81.6	0.868689
93600	2	22	3	3	5	3.01	1	1	2	2	1	2	0	0.474	2.25	18.9	71.2	0.389305
93612	2	36	5	5	1	3.7	NA	NA	2	2	1	2	0	4.268	1.16	24.9	89	7.34676
93677	2	34	3	5	5	1.76	NA	2	2	2	1	2	0	0.418	1.63	22.2	83.3	0.510402
109297	2	30	5	4	3	NA	NA	2	2	2	1	2	0	0.497	2.12	23.2	73.2	0.40039
109317	2	28	4	4	3	NA	3	2	2	2	1	2	0	0.463	1.84	30.1	100.3	0.506705
109326	2	44	3	3	1	5	NA	NA	2	2	2	2	0	0.79	2.2	21.6	77.2	0.672074
109342	2	43	3	4	2	1.08	1	2	2	2	2	1	0	1.016	1.58	35.5	111.1	1.29311
109394	2	29	4	4	3	0.17	NA	2	2	2	1	2	0	0.982	1.22	31.7	102	1.59667
109404	2	23	2	5	1	0.91	NA	2	2	2	1	2	0	0.361	1.53	30.7	93.6	0.438072
109432	2	44	4	5	3	3.66	NA	2	2	2	1	2	0	0.305	1.66	19.8	73.3	0.341516
109441	2	20	3	4	3	0.41	NA	2	2	2	1	2	0	0.497	1.63	18	71.7	0.581088
109447	2	25	3	4	1	1.44	1	2	2	2	1	2	0	0.858	1.24	26.3	88.8	1.33626
109454	2	25	4	4	3	0.29	NA	2	2	1	1	2	0	0.508	0.83	50.9	142.9	1.23606
109478	2	27	3	4	1	5	NA	2	2	2	1	2	0	0.734	1.91	26.1	90.4	0.758841
109541	2	35	4	4	3	1.9	NA	2	2	1	1	2	0	0.779	1.09	32.7	114.9	1.56628
109542	2	18	1	NA	NA	1.41	NA	2	2	2	1	2	0	0.971	1.19	38.9	114.5	1.59237
109545	2	36	5	3	1	NA	NA	NA	2	1	1	2	0	1.863	1.42	31.8	93	2.36821
109548	2	25	4	5	3	4.61	NA	2	2	2	1	2	0	0.79	1.32	42.1	113.5	1.09747
109568	2	32	4	4	1	0.9	NA	2	2	1	1	2	0	1.118	1.32	43.6	116	1.54952
109571	2	28	5	4	3	0.66	1	2	2	2	1	2	0	0.666	1.5	35.6	122.5	0.982681
109580	2	39	4	2	1	2.22	2	1	2	2	1	2	1	1.592	1.73	23.4	86.6	1.85067
109602	2	43	2	1	3	NA	NA	2	2	2	2	2	0	0.621	1.09	30.8	95.9	1.08161
109606	2	32	4	3	3	1.18	NA	NA	2	1	2	2	0	0.282	2.3	22.2	75.6	0.221474
109635	2	40	1	3	1	NA	NA	2	2	2	2	2	0	0.948	1.4	33.6	101.1	1.28359
109639	2	42	3	4	1	NA	NA	2	2	2	1	2	0	1.671	1.47	28.3	95	2.24996
109687	2	37	3	4	1	3.21	NA	NA	2	2	2	2	0	0.768	2.07	21.3	80.6	0.730321
109691	2	26	5	4	1	2.86	NA	2	2	1	1	2	0	0.869	1.45	30.6	99.8	1.18879
109697	2	35	1	4	3	1.7	NA	2	2	2	1	2	0	1.219	1.24	26.9	92.6	1.95405
109728	2	34	3	1	2	0.89	NA	2	2	2	1	2	0	1.106	1.14	59.1	154.9	1.90187
109730	2	29	4	4	3	0.61	NA	2	2	2	1	2	1	0.689	1.27	39	122	1.12615
109731	2	21	2	3	3	0.41	NA	NA	2	2	1	2	0	0.621	1.4	24.3	82	0.827266
109805	2	43	4	3	1	2.92	NA	2	2	2	1	1	0	0.734	1.53	51.3	137.6	0.927641
109809	2	20	3	4	3	5	NA	NA	2	2	1	2	0	0.553	1.5	22.1	77.7	0.686088
109817	2	36	5	5	1	5	NA	2	2	2	1	2	0	0.587	2.46	19.4	67.5	0.41265
109860	2	25	4	4	3	4.65	NA	1	2	2	1	2	0	0.373	0.96	24	76.4	0.679819
109865	2	33	4	2	3	0.36	1	1	2	1	1	2	0	1.332	1.22	41.8	126	2.23349
109893	2	20	4	3	3	1.16	NA	2	2	2	1	2	0	0.271	1.58	30.3	96.7	0.331648
109931	2	40	4	4	1	1.14	NA	2	2	2	1	2	0	1.027	1.09	30.6	101.8	1.9064
109939	2	37	2	1	1	NA	NA	NA	2	2	1	2	0	0.406	1.4	23.5	87.3	0.58656
109975	2	39	4	5	1	5	NA	2	2	2	1	2	0	0.813	1.14	27.4	89.3	1.35242
109978	2	30	5	4	1	3.18	NA	2	2	1	1	2	1	0.689	1.84	21.7	77.5	0.701842
109979	2	31	5	5	1	4.19	NA	NA	2	2	1	2	0	1.073	0.91	27.1	98.6	2.48487
110004	2	20	5	4	3	5	NA	2	2	2	1	2	0	0.802	1.5	22.1	73.4	0.939949
110016	2	29	4	5	3	0.73	NA	2	2	2	1	2	0	0.485	1.24	19.7	69.5	0.691084
110018	2	20	3	3	3	1.99	NA	2	2	2	1	2	0	0.79	1.71	17.2	69.9	0.87713
110027	2	22	3	3	1	2.79	1	2	2	2	1	2	0	1.423	1.24	24.8	81.9	2.11344
110028	2	23	2	3	1	0.99	1	2	2	2	1	2	0	0.61	1.14	19.2	70	0.964594
110030	2	27	4	3	3	1.09	NA	2	2	2	1	2	0	0.44	1.71	21.3	77.6	0.487648
110063	2	18	4	NA	NA	0.4	NA	2	2	2	1	2	0	0.316	1.37	27.1	85.1	0.419532
110070	2	41	3	3	1	1.67	1	2	1	2	1	2	0	1.592	1.06	40.2	126.8	3.17496
110105	2	25	4	4	1	2.06	NA	2	2	2	1	1	0	0.418	1.97	21.4	72.9	0.376842
110190	2	19	3	NA	NA	2.24	NA	2	2	2	2	2	0	0.779	1.6	23.9	79.4	0.887367
110211	2	43	3	5	1	1.81	NA	NA	2	2	1	2	0	0.711	1.78	21.2	80.4	0.786255
110213	2	25	5	4	1	2.15	1	1	2	2	1	1	1	1.355	1.37	25.2	92.5	2.03876
110226	2	26	4	4	3	2.07	3	2	2	2	1	2	0	0.711	1.24	29.4	94.2	1.09997
110234	2	40	4	3	2	2.15	NA	2	2	1	1	2	0	0.565	1.45	35.8	119	0.834725
110248	2	29	5	4	1	1.34	NA	2	2	2	1	2	1	1.276	1.73	23.1	87.3	1.50589
110305	2	19	1	NA	NA	1.52	NA	2	2	2	1	2	0	0.463	1.81	20.8	76.6	0.4845
110319	2	34	1	4	1	2.63	NA	2	2	2	1	2	0	0.644	1.24	32.1	101.4	1.01619
110378	2	44	1	4	1	4.78	NA	NA	2	2	1	2	0	1.106	1.22	49.1	135.2	1.77773
110379	2	20	3	4	3	1.68	NA	2	2	2	1	2	0	0.926	1.66	23.4	82.2	1.06485
110381	2	40	5	3	3	0.59	1	2	2	2	1	2	0	0.971	1.37	42.8	133.4	1.51035
110391	2	33	1	2	1	0.85	NA	2	2	2	1	2	0	0.508	1.55	26.2	82.7	0.590749
110406	2	31	4	4	3	2.2	NA	2	2	2	1	2	0	0.711	1.42	51.9	121.4	0.847002
110419	2	35	4	4	1	1.3	NA	2	2	2	1	2	0	0.644	1.16	31.7	96.8	1.04512
110425	2	31	5	5	1	4.93	NA	NA	2	2	1	2	0	2.958	0.91	27.4	93.9	6.4818
110427	2	28	5	4	2	0.94	1	1	2	2	1	2	0	1.152	0.88	33.6	103	2.52814
110467	2	33	4	4	1	0.8	NA	2	2	2	1	2	0	0.384	1.97	33.1	91.7	0.338336
110476	2	22	5	4	3	0.86	NA	2	2	2	1	2	0	0.26	1.42	29	87.4	0.328592
110503	2	34	3	3	1	1.82	1	2	2	2	1	2	0	1.976	0.91	33.9	109.8	4.44517
110521	2	19	3	NA	NA	0.25	NA	2	2	2	1	2	0	0.485	1.78	24.1	64.5	0.401554
110527	2	39	4	2	3	0.92	NA	2	2	2	1	2	0	0.926	1.34	38	115.7	1.3841
110543	2	27	5	5	3	5	NA	2	2	2	1	2	0	0.542	1.71	20.6	70.6	0.556082
110552	2	34	1	2	1	1.91	3	2	2	2	1	1	0	1.818	1.19	33.5	100	2.86987
110576	2	37	3	3	1	5	NA	2	2	2	1	2	0	1.716	1.42	29.7	101.5	2.48264
110581	2	40	3	2	1	0.28	NA	2	2	2	1	2	0	1.931	0.8	38.8	116.9	4.81748
110602	2	30	5	4	3	5	NA	2	2	2	1	2	0	0.847	3.03	20	69.8	0.492265
110606	2	33	3	3	1	5	NA	1	2	1	1	2	0	1.366	1.24	39	101.2	1.89685
110610	2	29	2	1	1	1.37	NA	2	2	2	1	2	0	1.332	1.45	42	113.9	1.69321
110626	2	33	1	3	1	1.92	NA	2	2	2	1	2	0	2.337	0.59	35.7	105.6	7.54353
110684	2	23	4	4	1	0.37	3	2	2	2	1	2	0	0.632	1.5	23.6	80.9	0.787884
110713	2	26	5	5	1	4.78	NA	2	2	2	1	2	0	1.027	1.68	22.3	80.1	1.16716
110739	2	40	3	4	2	0.73	1	2	2	2	1	2	0	0.632	1.78	26.3	88.9	0.686455
110784	2	32	4	4	1	0.88	NA	2	2	2	1	2	0	0.508	1.84	25.3	78	0.47882
110890	2	41	4	2	1	1.72	NA	2	2	2	1	2	0	1.75	0.96	26.4	88.5	3.50085
110899	2	29	3	4	3	NA	NA	2	2	2	1	2	0	0.768	1.71	34.5	107.8	0.892604
110947	2	30	5	4	1	NA	1	2	2	2	1	2	0	0.316	1.4	21.1	70.5	0.390551
110981	2	39	3	4	1	0.8	1	2	2	2	1	1	0	0.519	1.14	35.7	121.5	0.997569
110995	2	28	3	4	1	3.28	3	2	2	2	1	2	0	0.734	1.66	21.3	79.6	0.859586
110999	2	25	5	4	1	1.46	NA	2	2	2	1	2	0	0.576	1.27	22.6	75.2	0.807151
111039	2	44	5	4	1	1.67	NA	2	3	2	1	2	0	0.305	1.66	22.3	85.5	0.374449
111058	2	32	1	1	1	NA	NA	NA	2	2	2	2	0	0.745	1.29	41.6	121.9	1.14673
111060	2	23	4	4	3	1.13	NA	2	2	2	1	1	0	0.26	1.37	35	106.1	0.367815
111107	2	31	4	4	3	NA	1	2	2	2	1	2	1	0.519	1.66	36.8	112.3	0.620799
111124	2	24	3	4	1	3.91	NA	2	2	2	1	2	0	0.237	1.32	21	72.8	0.321596
111126	2	26	4	4	1	4	1	2	2	1	1	2	0	0.948	1.66	27.9	98.6	1.18313
111168	2	44	3	5	1	3.88	NA	2	2	2	1	2	0	0.994	1.99	19.1	66.5	0.857639
111189	2	36	2	1	1	1.02	NA	2	2	2	1	2	0	1.614	0.93	28.9	85.8	3.06385
111197	2	27	4	3	3	1.01	1	2	2	2	1	2	0	0.497	2.56	22.8	85.2	0.389591
111209	2	31	3	5	1	4.14	NA	2	2	2	1	2	0	1.287	1.16	52.1	145	2.2354
111224	2	25	4	4	3	2.73	2	2	2	2	1	2	0	0.35	1.29	42.5	111.1	0.483858
111265	2	18	1	NA	NA	NA	NA	NA	2	1	1	2	0	0.587	1.29	20.5	75.8	0.859285
111271	2	28	5	5	1	5	NA	2	2	2	1	2	0	1.592	1.4	34.2	89.3	1.88264
111283	2	42	3	4	1	5	3	2	2	2	1	2	0	0.881	1.66	24.2	84.3	1.0199
111301	2	35	3	3	1	2.41	1	2	2	1	2	2	0	1.614	1.4	30.6	105	2.40595
111330	2	19	3	NA	NA	0	1	2	2	2	1	2	0	0.666	1.34	23.1	85.4	0.99266
111365	2	34	1	5	1	4.73	NA	2	2	2	1	2	0	0.565	2.33	28.3	97	0.490069
111370	2	34	5	4	1	1.73	NA	2	2	2	1	2	1	0.926	1.09	37.4	111.7	1.6601
111397	2	29	2	2	3	0.17	NA	NA	2	1	1	2	0	1.31	1.22	39.2	116	2.11206
111400	2	28	4	5	1	5	NA	2	2	2	1	2	1	0.666	1.27	39.3	110.5	0.980908
111454	2	23	3	5	3	5	NA	2	2	2	1	2	0	0.565	1.42	23.6	86.6	0.796464
111465	2	19	5	NA	NA	5	NA	NA	2	2	1	2	0	0.768	2.22	15.7	65	0.636905
111489	2	35	4	4	2	1.71	NA	2	2	1	1	2	0	0.384	1.24	34.7	102.7	0.584178
111504	2	32	3	4	1	2.79	NA	2	2	2	1	2	1	0.632	1.01	31.7	103	1.25342
111519	2	32	2	2	2	0.35	NA	2	2	2	2	2	0	1.4	0.83	30.6	94	3.15137
111533	2	25	3	3	1	1.91	NA	2	2	2	1	2	1	0.881	1.34	35.3	106.1	1.26724
111551	2	39	1	1	1	1.01	NA	2	2	2	1	2	0	0.711	1.29	28	92.5	1.06895
111555	2	29	5	5	3	5	NA	2	2	2	1	2	0	1.185	1.06	41.6	120	2.18517
111561	2	28	5	5	1	1.2	NA	2	2	2	1	2	0	1.569	1.27	32.8	104	2.44601
111575	2	37	5	5	1	4.58	NA	2	2	2	1	2	0	1.423	0.93	28.7	102.4	3.23731
111589	2	33	1	3	3	0.58	NA	2	2	2	1	2	0	0.587	1.29	37.1	115.6	0.925134
111633	2	42	3	2	2	0.58	1	2	2	2	1	2	0	1.931	0.75	34.6	116.4	5.51497
111646	2	30	5	5	1	NA	NA	NA	2	2	1	2	0	0.734	1.6	16.5	70.5	0.895609
111650	2	32	5	5	1	5	NA	1	2	2	1	2	0	0.644	1.71	20.2	68.4	0.646616
111675	2	35	4	4	1	3.03	NA	2	2	2	1	2	0	0.598	1.63	36.3	106.8	0.699007
111693	2	26	5	5	1	5	NA	2	2	2	1	2	0	1.84	1.09	21.9	77.7	3.15673
111710	2	22	4	4	3	5	NA	2	2	2	1	2	0	0.429	1.58	22.2	67.8	0.439854
111744	2	41	4	5	3	1.18	NA	NA	2	2	1	2	0	0.553	1.4	26.1	86.4	0.745471
111773	2	18	2	NA	NA	1.33	NA	2	2	2	1	2	0	1.016	1.53	19.5	70.8	1.20141
111774	2	19	1	NA	NA	2	NA	2	2	2	1	2	0	0.485	1.63	28.4	102	0.631011
111778	2	32	1	3	1	2.02	NA	2	2	1	1	2	0	1.614	0.93	28.5	83.8	3.01744
111802	2	20	4	4	3	1.46	NA	2	2	2	1	2	0	0.406	1.45	24.7	87.5	0.55217
111808	2	22	4	4	1	1.58	3	2	2	2	1	2	0	0.971	1.6	33.5	114.2	1.30191
111845	2	34	5	5	1	NA	NA	NA	2	2	1	2	0	0.689	1.86	16.5	67.2	0.689332
111850	2	42	3	4	2	2.64	3	2	2	2	2	1	0	0.745	1.03	36.3	110.6	1.42715
111869	2	44	5	5	1	4.25	NA	2	2	1	2	2	0	0.677	1.42	25.6	88.6	0.932948
111872	2	38	3	1	2	0.09	3	2	2	2	1	2	0	0.485	1.47	34.5	103	0.626522
111887	2	29	4	5	1	3.98	3	1	2	2	2	2	0	0.779	1.53	19.3	69.1	0.903693
111923	2	40	4	4	3	0.32	NA	1	1	1	1	2	0	0.869	1.47	60.4	145.4	1.07006
111944	2	32	3	5	3	3.43	NA	2	2	2	1	2	0	0.813	1.24	46.5	136.6	1.3503
111958	2	38	5	2	1	1.34	3	2	2	1	1	1	0	1.603	0.91	33.5	108.6	3.59366
111963	2	20	1	4	1	0.49	NA	NA	2	2	1	2	0	0.802	0.88	33.1	99.9	1.72334
111979	2	20	4	4	3	0.73	NA	2	2	2	1	2	0	0.339	2.17	17.8	67.3	0.280957
111991	2	44	3	5	3	5	3	2	2	1	1	2	0	2.202	1.06	47	144.3	4.48543
112002	2	33	5	4	1	0.47	NA	NA	2	2	1	2	0	0.723	1.37	25	86.6	1.02304
112055	2	39	3	4	1	3.06	NA	2	2	2	1	2	0	1.061	1.78	24.1	86	1.17127
112059	2	43	5	2	1	1.15	NA	NA	2	2	1	2	1	1.016	1.32	40.4	140.4	1.79561
112063	2	41	4	4	1	2.02	NA	2	2	1	1	2	0	0.869	2.07	42.2	120.9	0.818677
112088	2	26	4	4	3	5	NA	2	2	2	1	2	0	0.282	1.76	32.7	93.9	0.286973
112120	2	20	5	4	3	2.98	NA	2	2	2	1	2	0	0.689	1.19	19.1	71.3	1.06589
112122	2	22	1	3	3	NA	NA	2	2	2	1	2	0	0.644	1.6	24.2	78.4	0.719359
112139	2	33	1	4	1	1.47	NA	2	2	2	1	2	0	1.321	0.93	37.5	111.4	2.76336
112146	2	31	4	4	3	1.57	NA	2	2	1	1	2	0	1.479	1.37	42.3	123.5	2.14707
112156	2	43	5	5	1	NA	NA	2	2	2	1	2	0	2.281	0.98	25	86.2	4.49123
112158	2	33	3	5	3	4.8	NA	2	2	2	1	2	0	0.35	2.17	22.8	78.7	0.298976
112201	2	24	1	3	3	4.45	NA	2	2	2	1	2	0	0.565	1.4	18.8	70	0.735139
112213	2	39	3	4	3	0.71	3	2	2	1	1	2	0	1.626	1.24	44.6	114.6	2.33297
112228	2	27	3	5	1	5	NA	2	2	2	1	2	0	0.474	2.51	20	73.9	0.352088
112235	2	40	4	4	2	1.69	NA	2	2	2	1	2	0	0.768	1.27	47.1	131.1	1.18449
112248	2	32	5	4	3	0.28	NA	2	2	1	1	1	0	2.066	0.93	35	110.9	4.50029
112251	2	27	1	2	1	0.59	NA	2	2	1	1	2	0	0.542	1.24	40.9	115.2	0.829731
112273	2	21	1	4	3	1.35	NA	2	2	2	1	2	0	0.948	1.4	32.3	98.5	1.28205
112319	2	33	3	3	1	3.48	2	2	2	2	1	2	0	1.502	1.37	25.6	97.7	2.36574
112329	2	32	4	3	2	1.48	NA	2	2	2	1	2	0	0.587	2.2	23	80.6	0.504136
112330	2	37	4	4	3	1.11	1	2	2	1	1	2	1	0.847	1.09	40.3	138.6	1.79256
112362	2	40	4	3	2	1.11	1	2	2	1	2	2	0	3.884	0.98	42.8	125	7.91384
112382	2	32	3	3	1	1.91	2	2	2	2	1	2	0	1.095	1.42	48.4	121.6	1.3741
112431	2	22	4	2	1	0.35	NA	NA	2	2	1	2	0	0.282	1.16	27.6	94.9	0.487839
112432	2	33	3	5	1	5	3	2	2	2	1	2	0	0.847	1.34	40.2	121.4	1.27932
112438	2	33	3	4	2	0.98	NA	2	2	2	1	2	1	1.287	1.66	37.2	115	1.5653
112477	2	34	1	2	1	NA	NA	NA	2	2	1	2	0	0.892	1.34	27	94.7	1.35025
112479	2	18	3	NA	NA	1.79	NA	NA	2	2	1	2	0	0.35	1.53	20.3	73	0.418123
112553	2	37	4	4	1	2.79	NA	2	2	2	1	2	0	0.508	1.55	30.1	96.9	0.637598
112590	2	43	4	5	1	2.72	NA	2	2	2	1	2	0	1.321	1.42	33.9	101.5	1.76044
112608	2	44	4	5	1	1.94	1	2	2	2	2	1	0	0.632	0.93	42.2	130.3	1.42829
112622	2	43	2	5	2	1.8	NA	2	2	1	1	2	0	0.598	1.76	30.8	94.3	0.634289
112632	2	19	3	NA	NA	NA	NA	2	2	2	1	2	1	1.592	1.09	44.4	134.8	3.06614
112643	2	35	3	4	1	1.22	1	2	2	2	1	1	1	0.835	0.83	24.1	76.2	1.75156
112650	2	43	5	4	1	0.87	3	2	2	2	1	1	0	1.095	1.16	39.5	114.6	1.82498
112684	2	39	5	5	2	1.1	NA	2	2	1	1	1	1	1.614	0.91	31.4	100	3.46964
112702	2	25	3	4	1	2.6	NA	2	2	2	1	2	0	0.745	1.68	21.2	70.8	0.768667
112706	2	37	3	4	1	1.61	NA	2	2	2	1	2	1	0.835	1.24	21.8	81.4	1.32242
112714	2	36	5	5	1	4.62	NA	2	2	2	1	2	0	0.485	2.17	21	73.9	0.406379
112716	2	33	4	4	3	0.75	1	2	2	1	1	2	0	0.666	1.4	51.1	152	1.01901
112839	2	28	3	5	3	1.69	NA	2	2	2	1	2	0	0.666	1.71	18.4	69.4	0.71083
112847	2	23	3	2	1	3.2	3	2	2	2	1	2	0	0.903	1.09	30.8	98.2	1.6105
112849	2	32	4	5	1	0.99	NA	2	2	2	1	2	0	0.44	1.55	24.5	89.5	0.57521
112869	2	24	3	4	1	2.79	NA	NA	2	2	1	2	0	1.197	1.32	32	102.3	1.79355
112882	2	26	3	4	1	0.61	NA	2	2	2	1	2	0	0.666	1.16	20.7	77.1	1.09728
112884	2	27	4	4	1	2.6	NA	2	2	2	1	2	0	0.79	1.29	40.8	123	1.24329
112902	2	35	3	4	1	3.92	3	2	2	2	1	2	1	1.005	1.63	35.9	117	1.29626
112931	2	42	4	4	1	2.37	NA	2	3	2	1	2	0	0.711	1.34	26.8	85.6	0.97706
112960	2	38	1	4	1	1.55	NA	2	2	2	1	2	0	1.355	1.19	29.3	94.5	2.19583
112972	2	26	4	3	3	NA	1	2	2	2	1	2	0	0.914	1.27	42.6	117.2	1.35174
112983	2	28	3	5	1	2.11	NA	2	2	2	1	2	0	3.613	1.06	34.5	108.9	6.84329
113033	2	28	5	5	1	3.38	3	2	2	2	1	2	0	0.914	1.32	44.1	124.1	1.34455
113056	2	19	4	NA	NA	1.91	NA	NA	2	1	1	2	0	0.316	1.29	38.5	119.6	0.502792
113061	2	33	5	5	1	NA	NA	NA	2	2	1	2	1	1.084	1.29	27.4	100.7	1.79698
113068	2	25	4	4	1	2.37	NA	1	2	2	1	2	1	0.644	1.09	32.5	105.6	1.19463
113113	2	41	5	3	1	0.89	NA	NA	2	1	1	2	0	2.473	1.27	29.2	90.1	3.58767
113123	2	33	3	5	1	2.61	NA	2	2	2	1	2	0	0.474	2.17	24	86.2	0.43121
113125	2	44	5	4	1	4.58	3	2	2	2	1	2	0	0.734	2.2	30.9	89.4	0.589295
113182	2	28	1	3	1	3.52	NA	2	2	2	1	2	0	2.055	1.24	30.3	97.5	3.23097
113266	2	44	5	2	1	1.97	NA	2	2	2	1	2	1	1.321	1.4	24.5	79.5	1.69834
113328	2	18	4	NA	NA	0.66	NA	2	2	2	1	2	0	1.095	1.5	36.5	100.9	1.30934
113366	2	26	1	3	1	0.59	3	2	2	2	1	2	0	2.179	0.91	36.8	114.7	4.85614
113384	2	40	4	5	1	1.38	NA	NA	2	2	1	2	0	0.666	1.37	38.1	116.8	0.981226
113386	2	24	4	3	3	1.06	NA	2	2	2	1	2	0	1.095	1.42	47.4	114	1.30752
113391	2	37	1	1	1	1.39	NA	2	2	2	1	2	1	0.914	1.14	67	178	1.64087
113401	2	21	5	4	3	5	NA	2	2	2	1	2	0	0.395	2.2	21.3	67.3	0.295106
113406	2	26	3	4	1	3.69	NA	2	2	2	1	2	0	1.073	1.45	65.3	169.5	1.47112
113413	2	32	4	3	1	1.74	NA	2	2	2	1	2	0	0.294	1.47	31.4	97.3	0.380684
113415	2	30	2	4	1	4.14	NA	2	2	2	1	2	0	0.598	1.45	28.1	97.8	0.843901
113435	2	21	2	5	3	4.74	NA	2	2	2	1	2	0	1.231	1.89	38.2	115.7	1.30001
113445	2	37	1	1	1	1.29	1	2	2	2	1	1	0	2.134	1.32	26.5	90.2	3.15749
113486	2	27	5	4	3	2.94	2	2	2	2	1	2	0	2.066	0.96	31	98	4.15857
113504	2	30	4	3	3	0.29	3	2	2	2	1	2	0	0.361	1.29	47.6	132.3	0.549028
113507	2	19	3	NA	NA	3.28	NA	NA	2	2	1	2	0	0.305	1.4	22.3	75	0.389465
113513	2	18	1	NA	NA	2.23	NA	2	2	2	1	2	0	0.802	1.24	19.6	71.4	1.17704
113531	2	25	2	1	1	0.73	NA	NA	2	2	1	2	0	1.231	1.27	28.5	89	1.78986
113556	2	23	2	4	1	2.55	NA	NA	2	2	1	2	0	1.942	2.33	29.1	102	1.74203
113577	2	42	4	4	2	2.96	NA	2	2	1	2	2	1	0.576	1.34	38.5	118.2	0.871956
113628	2	37	3	4	3	2.19	3	2	2	1	1	2	0	2.552	0.88	40.5	125.7	6.04691
113641	2	24	3	3	3	1.83	NA	2	2	2	1	2	0	0.723	1.29	20.3	78.6	1.103
113644	2	19	5	NA	NA	0	NA	2	2	2	1	2	0	0.339	1.58	16.9	61.1	0.35902
113658	2	37	1	2	1	NA	NA	2	1	1	1	1	1	1.197	1.5	32.2	97.2	1.49382
113661	2	24	3	4	1	4.73	NA	2	2	2	1	2	0	0.813	1.94	19.8	73	0.775759
113673	2	18	2	NA	NA	0.82	NA	2	2	2	1	2	0	0.294	1.71	33	97.7	0.318558
113692	2	23	5	5	1	1.24	NA	2	2	1	1	2	0	0.914	1.97	24.5	88.4	0.92857
113708	2	30	5	5	3	3.73	NA	2	2	1	1	2	0	1.14	1.53	19.1	74.3	1.42939
113727	2	41	5	5	1	5	NA	2	2	2	1	2	0	1.231	1.45	21.4	80.7	1.66911
113763	2	25	5	4	1	3.85	NA	2	2	2	1	2	0	1.66	1.24	38.7	123.4	2.82529
113788	2	25	4	5	1	3.55	NA	2	2	2	1	2	0	0.576	1.53	39.1	117.3	0.750081
113807	2	28	2	2	1	0.73	NA	2	2	2	1	2	0	0.869	1.32	31.8	115	1.46946
113820	2	35	3	3	3	1.03	2	2	2	2	1	2	0	0.565	1.06	39.1	117.4	1.06289
113828	2	42	1	2	1	3.88	NA	2	2	2	1	2	0	0.587	1.63	31.4	93.9	0.661513
113830	2	31	5	5	1	2.48	NA	2	2	1	1	2	0	1.784	2.72	34.7	113.2	1.36376
113844	2	41	2	4	1	0.34	NA	2	2	2	1	2	0	1.524	1.09	36.9	100.2	2.47267
113868	2	37	3	2	2	0.09	3	2	1	1	1	1	1	7.271	0.75	50.7	144	19.7859
113891	2	40	5	5	1	4.34	NA	2	2	2	1	2	1	0.655	1.68	26.9	89	0.744843
113899	2	37	5	4	1	NA	NA	NA	1	2	1	2	0	1.705	0.83	33.7	117	4.49787
113915	2	36	4	2	2	0.99	NA	2	2	2	1	2	0	1.163	1.06	42.9	127.1	2.22405
113928	2	34	5	5	1	4.66	NA	2	2	2	2	2	0	0.474	1.55	22.4	79.9	0.581014
113946	2	22	5	4	3	2.55	NA	2	2	1	1	2	0	4.358	0.83	29.1	94	10.1135
113951	2	36	4	5	3	2.2	NA	2	2	2	1	2	0	0.565	1.42	43.7	112.7	0.706098
113969	2	24	5	2	3	NA	1	2	2	2	1	2	0	0.756	1.84	19.1	71	0.753203
113980	2	43	1	2	1	1.22	NA	2	1	1	1	2	0	1.806	1.55	25.3	83.7	2.16842
114030	2	28	4	4	3	2.4	1	1	2	2	1	2	0	0.361	1.84	25.9	78.1	0.336183
114048	2	30	3	5	1	2.3	NA	2	2	2	1	2	0	0.553	1.4	30	91.7	0.728679
114057	2	25	2	4	1	0.56	NA	2	2	2	1	2	1	0.881	1.11	27.5	93.2	1.56752
114062	2	33	5	4	3	0.82	NA	NA	2	2	1	2	0	0.858	1.34	40	120.8	1.29388
114068	2	32	3	3	2	1.73	1	1	2	1	2	2	0	0.452	2.22	24.4	88.7	0.409811
114135	2	21	4	2	3	NA	NA	2	2	2	1	2	0	0.519	1.24	23.5	76.2	0.738926
114167	2	26	3	4	1	3.29	NA	2	2	2	1	2	0	0.869	1.47	25.9	84.2	1.09207
114272	2	27	4	3	3	0.04	1	2	2	2	1	2	1	0.452	1.16	20.5	68.9	0.668835
114294	2	28	3	3	1	1.42	NA	2	2	2	1	2	0	0.644	1.09	36.5	106.5	1.11853
114312	2	33	1	1	1	1.99	NA	2	2	2	1	2	0	0.35	1.27	25.2	89.7	0.550886
114314	2	21	1	3	1	1.11	NA	2	2	2	2	2	1	1.253	1.14	37.8	114.4	2.18433
114360	2	28	3	3	3	5	NA	2	2	2	1	2	0	0.418	1.47	21.3	78.8	0.547234
114387	2	30	3	4	3	0.15	NA	1	2	1	1	2	0	0.655	1.09	25.9	87.4	1.15229
114422	2	38	1	4	3	1.27	3	2	2	2	1	2	0	1.931	1.03	36.9	108.1	3.57693
114430	2	36	3	5	1	5	NA	2	2	2	1	2	0	1.558	1.42	24.3	87.3	2.17852
114453	2	39	4	4	1	0.95	NA	2	2	2	1	2	0	0.926	1.06	28.5	97	1.75813
114466	2	27	2	5	3	4.08	NA	2	9	2	1	2	0	0.768	1.45	33.6	115.4	1.14602
114478	2	30	1	4	1	2.11	NA	2	2	2	1	2	0	0.768	1.22	17	66.6	1.14502
114505	2	41	5	3	1	1.49	NA	2	2	2	1	2	0	0.768	1.45	24.6	85.9	1.02773
114510	2	32	2	3	3	NA	1	2	3	2	1	2	0	1.535	1.24	42.5	116.1	2.30698
114512	2	30	4	3	1	0.27	1	2	1	1	1	2	0	0.847	1.09	36.2	114.3	1.58738
114520	2	43	4	3	1	1.61	NA	2	2	2	1	2	0	0.7	1.22	44.3	130.2	1.16524
114553	2	43	4	3	2	2.15	2	2	2	2	2	2	1	1.581	1.22	21.7	83.4	2.61381
114557	2	33	4	3	3	NA	3	1	2	2	1	9	0	0.474	1.09	28.3	95.4	0.864357
114576	2	35	3	4	1	3.69	3	2	2	2	1	2	0	0.565	1.5	27.4	96.2	0.769495
114590	2	33	1	1	1	0.49	NA	NA	2	2	1	2	1	1.197	1.22	28.8	96.5	1.95219
114601	2	40	5	5	1	5	NA	2	2	2	1	2	0	0.452	1.86	21.6	76.7	0.451873
114615	2	19	4	NA	NA	2.23	NA	NA	2	2	1	2	0	0.982	1.45	35.4	110	1.35087
114631	2	37	3	5	1	1.63	NA	2	2	2	1	2	0	0.869	1.47	26.7	95.5	1.21711
114633	2	35	2	5	1	3.66	NA	2	2	2	1	2	0	1.344	1.01	26.9	94.6	2.70216
114634	2	32	3	5	1	5	NA	1	2	2	1	2	0	0.474	1.53	22.6	77.9	0.57114
114641	2	26	5	4	1	3.88	NA	2	2	2	1	2	0	0.373	2.2	17.7	64.5	0.293023
114651	2	31	1	5	3	4.56	2	2	2	2	1	2	0	2.032	1.06	46.7	143.6	4.13777
114660	2	26	1	3	3	0.58	NA	NA	2	2	1	2	0	0.271	1.55	24.6	80.3	0.317137
114688	2	28	4	4	1	1.13	3	2	2	2	1	2	0	0.373	1.55	22.7	78.5	0.445996
114690	2	41	4	3	2	0.55	NA	2	2	2	2	2	0	0.474	1.63	26.1	86.3	0.548178
114695	2	38	2	1	1	NA	NA	NA	1	2	1	2	0	0.7	2.33	27.1	86	0.552217
114709	2	34	1	2	1	0.41	NA	2	2	2	1	2	0	0.632	1.71	26.1	86	0.694287
114712	2	39	5	4	3	1.72	3	2	2	2	2	2	0	1.411	0.91	65.1	163.8	2.98589
114759	2	25	5	5	3	0.66	NA	NA	2	2	1	2	0	0.44	1.68	20.7	70.5	0.457697
114775	2	44	1	4	1	5	NA	2	2	2	1	2	0	0.768	1.86	23	86	0.832423
114802	2	41	1	2	1	0.8	3	2	2	2	1	2	0	3.342	0.78	31.6	99.1	8.2737
114808	2	39	3	5	1	4.47	3	2	2	2	1	2	0	0.485	1.55	32.6	104.6	0.625483
114868	2	39	5	5	3	4.94	3	2	2	2	1	2	0	0.96	2.66	24.3	87.9	0.721516
114889	2	39	2	4	2	2.65	NA	2	2	2	2	2	0	1.682	0.88	33.3	101.2	3.64741
114907	2	36	1	3	3	3.32	NA	2	2	2	1	2	0	3.252	0.98	36.8	105.5	6.18998
114915	2	44	3	5	1	5	NA	2	2	2	2	2	0	1.75	0.98	28.1	90.5	3.38127
114931	2	40	1	1	1	NA	NA	2	2	1	1	2	0	2.755	1.01	33.3	101.6	5.22583
114943	2	19	3	NA	NA	NA	NA	2	3	1	1	2	0	1.027	0.93	42.3	112.7	2.00421
114978	2	22	3	5	1	4.62	NA	2	2	2	1	2	0	0.982	1.24	27.8	92.5	1.54243
114984	2	31	5	5	1	2.72	NA	2	2	2	1	2	0	0.655	0.88	30.2	107.2	1.5987
114986	2	42	3	5	3	5	NA	2	1	1	2	2	0	2.202	0.91	57.3	159.5	4.99915
114993	2	36	3	4	1	1.51	NA	2	2	2	1	2	1	0.621	1.06	43.9	136	1.25063
115006	2	29	3	4	3	3.98	NA	NA	2	2	1	2	0	0.677	0.88	21	69.9	1.32309
115034	2	29	3	5	1	3.84	NA	2	2	2	1	2	0	1.208	1.16	33	103.8	2.04998
115045	2	22	1	4	3	1.2	NA	2	2	2	1	2	0	0.61	1.66	35	104.5	0.701454
115053	2	18	2	NA	NA	1.33	NA	2	2	2	1	2	0	1.231	1.63	19.4	69.4	1.34278
115055	2	38	1	1	1	0.33	NA	2	2	2	1	2	0	1.152	1.71	25.1	84	1.26391
115067	2	29	4	2	1	NA	3	2	2	2	1	2	0	0.632	1.34	30.6	102	0.956169
115094	2	28	4	4	1	4.61	NA	2	2	2	1	2	0	1.231	1.09	27.5	83.1	1.98874
115129	2	19	3	NA	NA	5	NA	2	2	2	2	2	0	0.61	1.11	19.8	72.4	1.00893
115188	2	19	4	NA	NA	1.09	NA	2	2	2	1	2	0	0.802	1.47	26.8	86	1.00934
115193	2	29	3	3	1	NA	2	2	2	1	2	2	0	0.598	2.15	17.1	68.8	0.521191
115229	2	20	3	4	3	1.77	1	1	2	2	1	2	0	1.242	1.14	31	97.7	2.09879
115253	2	39	4	3	3	4.12	NA	1	2	2	1	2	0	1.129	1.4	49.3	146.3	1.70623
115257	2	39	3	5	2	4.07	2	2	2	1	2	9	0	1.874	1.71	23.3	95.8	2.44383
115258	2	23	2	5	1	2.93	NA	2	2	2	1	2	0	1.084	1.24	33.1	95.4	1.57859
115289	2	33	3	5	1	5	3	2	2	2	1	2	0	0.621	1.66	23.1	83.8	0.733163
115294	2	34	3	4	1	5	1	2	2	2	1	2	0	0.858	1.42	20	75.4	1.1494
115307	2	29	3	5	1	3.75	NA	2	2	2	1	2	0	0.644	0.93	31.3	103.5	1.40482
115323	2	43	2	5	2	5	NA	2	2	2	1	2	0	0.452	1.63	19.9	73	0.512013
115346	2	39	5	4	3	1.22	NA	2	2	1	1	2	0	1.513	0.8	30.7	101.6	3.8115
115350	2	23	2	5	1	5	NA	2	2	2	1	2	0	0.926	1.66	34.2	103.7	1.07246
115354	2	34	3	5	3	1.78	2	2	2	2	2	2	0	0.508	1.6	40.7	112.4	0.590013
115365	2	38	3	5	1	5	NA	2	2	2	1	2	1	0.485	1.58	23.2	80.9	0.579408
115374	2	42	3	3	1	0.63	1	1	2	2	1	2	1	0.96	1.27	20.4	78.5	1.482
115386	2	40	5	3	1	1.12	NA	2	2	2	1	1	0	1.061	1.53	42.1	107	1.19881
115406	2	21	4	3	3	2.37	NA	2	2	2	1	2	0	0.463	1.78	25.9	79	0.450841
115443	2	39	1	1	1	0.25	NA	NA	1	2	1	2	0	2.202	1.01	34.7	100.1	4.00862
115444	2	30	4	4	1	2.49	NA	NA	2	2	1	2	0	0.61	1.24	48.9	146	1.04478
115450	2	26	5	4	1	2.38	3	2	2	2	1	2	0	0.632	1.22	33.3	94.2	0.920173
115455	2	41	4	4	1	3.5	NA	2	1	1	1	2	1	0.711	1.4	22.9	82.2	0.980928
115471	2	39	4	3	1	1.07	1	2	2	2	1	2	0	0.181	2.3	20.9	78.8	0.152953
115499	2	28	5	5	1	NA	3	2	2	2	1	2	0	0.565	1.68	26.3	80	0.585117
115532	2	36	1	4	1	3.32	3	2	1	2	1	2	1	2.879	1.11	41.8	122.4	5.15429
115551	2	23	4	4	1	NA	NA	2	2	2	1	2	1	0.779	1.22	22.3	74.6	1.13541
115601	2	22	4	3	1	1.49	NA	2	2	2	1	2	1	0.914	1.01	28	86.6	1.64315
115680	2	28	3	5	3	3.7	NA	2	2	1	1	2	0	0.824	1.5	38.9	119.5	1.11885
115772	2	34	1	3	1	2.52	NA	2	2	2	1	2	0	0.576	1.42	23.5	83.9	0.78849
115785	2	22	4	4	3	1.79	NA	2	2	2	1	2	0	0.463	1.29	25	74.9	0.601772
115792	2	33	3	5	1	5	NA	2	2	2	1	2	0	0.7	1.89	22.6	81.8	0.716981
115796	2	40	4	3	3	NA	NA	2	2	2	1	2	0	0.677	2.28	35.9	111	0.592251
115825	2	22	2	4	3	2.65	NA	2	2	2	1	2	0	0.666	1.22	31.2	95.5	1.02389
115831	2	28	5	3	1	0.84	1	2	2	2	2	2	0	0.723	0.85	29	90.5	1.58062
115923	2	31	5	5	1	2.79	NA	NA	2	2	1	2	1	1.366	1.06	29.5	96	2.51425
115929	2	44	3	4	1	5	NA	2	2	2	1	2	0	0.756	1.55	28.1	101.2	1.03274
115944	2	43	4	4	2	1.44	NA	2	2	2	2	2	0	1.14	1.34	32.9	106.3	1.71833
115982	2	30	5	5	1	NA	NA	2	2	2	1	2	1	0.361	1.09	26.1	93.5	0.676413
116028	2	43	3	5	1	5	3	2	2	2	1	2	0	2.845	0.8	36.2	104	6.61003
116071	2	29	3	5	3	5	NA	2	2	2	1	2	0	1.264	1.6	19.2	76.7	1.56043
116074	2	27	3	5	1	4.8	NA	2	2	2	1	2	0	0.508	1.78	27.2	86.7	0.527713
116076	2	32	2	4	1	2.73	3	2	2	2	1	2	1	2.687	0.91	34.4	112.7	6.14656
116110	2	39	3	5	1	5	NA	2	2	2	1	2	1	0.497	2.61	25.4	80.3	0.339228
116119	2	37	1	4	1	1.99	NA	2	2	2	1	2	0	1.231	1.73	39.6	121.3	1.45363
116121	2	34	4	3	3	0.69	3	2	2	2	1	2	0	0.44	1.84	30.3	97.9	0.468118
116145	2	31	3	4	2	0.13	NA	2	2	2	1	2	0	1.411	1.06	24.1	86	2.61566
116159	2	41	3	5	1	2.55	1	2	2	2	1	2	0	1.163	1.32	56.9	148.6	1.70473
116163	2	37	3	3	1	2.15	1	1	2	2	2	2	0	0.971	1.19	48.9	118.9	1.4113
116164	2	33	5	3	3	2.2	NA	2	2	2	1	2	0	1.389	1.29	32.5	106.2	2.18951
116182	2	18	5	NA	NA	2.09	NA	2	2	2	2	2	0	0.361	1.86	18.5	69.5	0.3538
116228	2	30	4	4	3	2.07	NA	2	2	2	1	2	0	0.948	1.71	22.7	76.6	1.00259
116241	2	28	3	2	1	0.51	1	2	2	1	1	2	0	1.242	0.98	42.4	125.5	2.55722
116247	2	27	5	4	2	5	3	2	2	2	1	2	0	0.802	1.01	40.6	129.3	1.7003
116264	2	39	3	5	3	5	NA	2	2	2	1	2	0	1.795	1.55	43.4	119	2.18038
116269	2	34	3	5	1	4.78	3	2	2	2	1	2	1	0.542	1.42	38.1	120.7	0.796143
116290	2	31	4	4	3	1.18	NA	2	2	2	1	2	0	0.463	1.29	22.8	81.6	0.689818
116293	2	43	5	4	1	NA	NA	2	2	2	1	2	0	0.474	1.24	17.6	70.1	0.719953
116294	2	29	5	3	1	2.43	NA	NA	2	2	2	2	0	0.756	1.55	23.8	80.8	0.906718
116338	2	18	4	NA	NA	0.99	NA	NA	2	2	1	2	0	0.598	1.37	38.2	112.5	0.847131
116398	2	28	2	3	1	1.19	3	2	2	2	1	2	0	1.513	1.29	22.6	81.8	2.2705
116410	2	20	1	3	3	NA	NA	NA	2	2	1	2	0	0.745	1.14	32.6	87.9	1.09778
116433	2	28	1	4	3	1.66	3	2	2	2	1	2	0	0.395	1.84	19	70.2	0.390119
116446	2	18	4	NA	NA	NA	NA	2	2	2	1	2	0	0.621	2.09	19.5	66.4	0.504161
116451	2	36	1	1	1	NA	3	1	1	2	1	2	0	1.163	1.66	25.8	90.5	1.39417
116453	2	31	5	4	2	5	1	2	2	2	1	2	0	2.281	1.22	41.7	124.4	3.78238
116454	2	31	4	3	1	NA	3	2	2	1	1	2	0	0.316	1.42	29.5	101.2	0.45769
116508	2	37	5	5	1	4.69	NA	2	2	2	1	2	0	0.339	2.04	19.6	75.3	0.318936
116528	2	42	2	5	1	5	NA	2	2	2	1	2	0	0.632	2.28	21	75	0.511503
116535	2	32	3	3	1	0.65	NA	2	2	2	1	2	0	0.587	1.66	18.3	72.5	0.676002
116579	2	19	3	NA	NA	1.72	NA	2	2	2	1	2	0	0.723	1.03	28.6	96.5	1.40248
116595	2	26	1	2	3	0	NA	2	2	2	2	2	0	1.332	1.42	18.7	72.6	1.77682
116629	2	30	3	5	1	5	3	2	2	2	1	2	0	0.327	1.99	23.5	83.3	0.317132
116637	2	30	2	5	1	5	NA	2	2	2	1	2	0	1.185	2.4	21	84.8	1.03017
116700	2	24	3	4	1	2.13	NA	NA	2	2	1	2	0	0.542	0.93	35.8	125.7	1.31877
116703	2	42	4	4	3	0.99	NA	2	2	2	1	2	0	1.524	1.4	33	108.1	2.23165
116720	2	33	3	2	1	0.64	1	2	2	2	1	2	0	0.542	1.5	17	74.7	0.737169
116721	2	35	1	4	1	1.44	3	2	2	2	1	2	0	1.253	1.5	26.9	92.3	1.65502
116812	2	27	3	4	2	4.04	NA	2	2	2	1	2	0	0.869	1.45	25.2	84	1.12185
116820	2	40	5	5	1	2.4	NA	2	2	1	2	2	0	1.603	1.19	28.5	85.4	2.38681
116822	2	20	3	4	3	3.79	NA	NA	2	2	1	2	0	0.406	1.6	19	72	0.472954
116833	2	30	1	4	3	0.92	3	2	2	2	1	2	0	0.734	1.01	26.1	93.1	1.4779
116844	2	27	5	5	3	0.56	NA	2	2	2	1	2	0	0.406	1.94	21.6	76.1	0.386104
116873	2	33	4	4	3	0.94	2	2	2	2	1	2	0	0.711	1.73	25.6	74.3	0.674429
116890	2	41	4	5	3	1.57	NA	2	3	1	1	1	0	0.756	1.24	34.7	120.6	1.35056
116892	2	37	3	2	1	2.39	1	2	2	1	1	2	1	0.914	1.6	41.6	134.5	1.25152
116912	2	28	5	5	1	2.69	NA	2	2	2	1	2	0	0.406	2.09	22.1	84	0.390827
117040	2	35	3	4	1	3.5	NA	NA	2	2	1	2	1	1.547	1.03	37.1	108.4	2.86339
117062	2	43	5	5	1	5	NA	2	2	2	1	2	0	0.474	1.78	20.9	74.3	0.488011
117102	2	31	4	4	3	2.24	NA	2	2	2	1	2	0	1.174	1.37	21.6	79.6	1.6537
117114	2	35	2	4	3	NA	1	2	2	1	1	2	0	1.592	1.6	25.9	80.5	1.75733
117116	2	21	1	3	2	1.41	2	1	2	2	1	2	1	1.479	0.93	49.4	143	3.2841
117124	2	23	1	4	3	5	NA	2	2	2	1	2	0	0.531	1.47	30.7	99.7	0.714375
117159	2	31	4	5	3	5	NA	2	2	2	1	2	0	0.26	1.94	22.8	82.6	0.260738
117168	2	44	5	3	3	1.02	NA	2	2	2	1	2	0	0.858	1.73	30.9	107	1.04845
117178	2	25	1	4	1	0.81	NA	2	2	2	1	2	0	1.005	1.27	43.7	130.5	1.62612
117190	2	32	5	4	1	1.38	NA	2	2	2	1	2	0	0.892	1.4	19.3	68.7	1.12432
117191	2	36	1	5	1	3.98	NA	2	2	2	1	2	0	1.14	0.98	31.8	95	2.14494
117216	2	23	4	2	1	0.61	NA	2	2	2	1	2	0	0.44	1.42	35.6	105	0.587824
117244	2	44	5	5	1	5	NA	2	3	2	1	2	0	1.095	1.09	28.3	93.3	1.95282
117278	2	33	3	3	3	1.73	1	2	2	2	1	1	0	0.745	1.78	25.7	95.2	0.878075
117282	2	41	1	3	3	2.49	1	1	2	2	1	2	0	0.881	1.09	46.5	143.5	1.74869
117291	2	21	5	4	3	1.64	NA	2	2	2	2	2	0	0.395	1.34	25.4	81.4	0.532325
117306	2	42	3	5	1	5	NA	2	2	2	1	2	0	0.485	2.07	21.3	75.6	0.432595
117357	2	22	5	4	3	NA	NA	2	2	2	1	2	0	0.587	1.6	20.8	73	0.662222
117364	2	37	1	4	2	1.26	NA	2	2	2	1	2	0	0.327	1.73	24.6	82	0.350114
117371	2	44	2	4	1	1.36	1	2	2	2	1	2	0	1.298	1.11	19.6	74.2	2.21154
117394	2	24	5	3	1	NA	NA	NA	2	2	1	2	0	2.326	1.24	24.7	102.2	4.32061
117409	2	34	1	4	1	1.52	NA	2	2	2	1	2	0	0.745	1.22	29.6	101.7	1.25957
117447	2	42	2	3	2	5	NA	2	2	2	1	2	0	0.96	1.34	28	88.7	1.33237
117474	2	18	5	NA	NA	1.02	NA	2	2	2	1	2	0	0.463	1.6	19.9	74.8	0.547482
117485	2	20	2	4	3	4.34	NA	2	2	2	1	2	0	0.768	1.16	33.1	106	1.32838
117523	2	41	3	4	1	1.99	NA	2	2	1	2	2	0	1.795	0.93	29.1	97.5	3.8561
117556	2	39	3	3	1	1.5	1	2	2	2	1	1	0	1.344	0.88	30.8	104.8	3.16858
117581	2	22	5	5	3	3.4	NA	2	2	2	1	2	0	0.463	1.86	20	73.6	0.462219
117587	2	28	4	5	3	NA	NA	NA	2	2	1	2	0	0.734	1.5	25.1	84.3	0.921326
117595	2	35	3	4	1	0.93	NA	2	2	2	1	2	0	2.247	2.02	25.8	104.1	2.54623
117606	2	33	4	4	1	NA	1	2	2	2	1	2	0	0.677	1.11	33.9	92.3	1.04956
117625	2	31	3	4	3	1.44	1	2	2	2	1	2	0	0.632	1.47	21.8	80.6	0.836015
117637	2	36	3	3	3	2.24	NA	1	2	2	2	2	0	0.576	1.37	39.8	127.2	0.897631
117641	2	23	2	3	1	2.69	NA	2	2	1	1	2	0	0.734	1.63	19.8	74.5	0.850707
117690	2	39	3	4	2	1.28	3	2	2	2	1	2	0	1.174	1.45	21.4	77.1	1.52081
117725	2	28	4	5	3	5	NA	2	2	2	1	2	0	0.406	1.34	25.2	78.1	0.527324
117735	2	31	2	5	1	2.65	NA	2	2	2	1	2	0	0.655	1.32	23.7	88.2	1.00929
117738	2	25	3	4	1	1.63	3	2	2	2	1	2	0	0.384	2.59	24.8	88.5	0.295051
117752	2	33	3	5	1	4.85	NA	2	2	2	1	2	1	0.271	1.84	23.9	82.3	0.278238
117777	2	41	2	2	2	1.18	NA	2	2	2	1	2	0	0.655	2.07	19.6	75	0.604883
117832	2	41	3	2	1	3.58	NA	2	2	1	1	2	0	1.998	1.27	33	105	3.13274
117877	2	41	4	5	1	5	NA	2	2	2	1	2	0	0.553	1.29	27.8	90.7	0.818684
117897	2	22	2	4	3	2.96	NA	2	2	2	1	2	0	0.598	1.63	21.1	78.2	0.704126
117907	2	21	2	2	1	0.12	NA	2	2	2	2	2	0	0.666	1.4	29	95.5	0.932845
117936	2	19	3	NA	NA	0.33	NA	2	2	2	1	2	0	0.497	1.63	23.7	78.3	0.550565
117942	2	36	1	4	1	2.86	NA	NA	2	2	1	2	0	0.723	1.24	40.9	119.8	1.15101
117953	2	41	3	4	1	3.66	NA	2	2	2	1	2	0	0.847	1.71	44.4	122.2	0.942637
117974	2	39	5	5	1	5	NA	2	2	2	1	2	0	1.344	1.47	23.9	83.2	1.74611
117975	2	22	3	3	3	NA	NA	2	2	2	1	2	0	2.45	1.4	36.8	125.8	3.89252
117990	2	34	5	3	1	NA	NA	NA	2	2	1	2	0	1.231	1.32	25.5	82.3	1.69893
117993	2	32	3	3	1	0.71	1	2	2	2	2	1	0	0.485	0.98	30.4	92.1	0.909578
118000	2	43	5	3	2	0.12	1	2	2	2	1	1	0	0.937	1.29	19.5	68.7	1.27515
118006	2	19	3	NA	NA	1.71	NA	2	2	2	1	2	0	0.429	1.45	20.2	70.1	0.520605
118040	2	36	4	2	1	0.28	3	2	2	2	2	2	0	0.881	0.88	29.5	96.6	1.96545
118066	2	19	4	NA	NA	NA	NA	NA	2	2	1	2	0	0.35	1.24	34.4	100.4	0.523434
118075	2	26	4	4	1	4.61	NA	2	2	2	1	2	0	0.429	1.58	22.9	86.6	0.552512
118172	2	43	4	2	3	0.04	2	2	2	2	1	2	0	0.768	1.01	22.9	79.1	1.41332
118220	2	39	4	4	1	3.47	NA	NA	2	2	1	2	0	0.316	1.68	26.9	78.6	0.317353
118232	2	25	2	3	1	1.49	NA	2	2	2	1	2	0	1.027	1.76	25.6	90.5	1.16635
118245	2	21	1	3	3	1.22	NA	2	2	2	1	2	0	3.172	0.75	38.2	108	7.87976
118258	2	29	3	4	1	3.05	2	2	2	1	1	2	0	1.14	1.71	34.4	104.6	1.28802
118259	2	20	4	3	3	NA	NA	NA	2	2	1	2	0	0.644	1.01	37.3	112.1	1.25266
118276	2	31	5	4	3	2.28	NA	NA	2	2	1	2	0	1.31	1.03	31.8	106	2.61669
118283	2	37	3	5	1	0.64	NA	2	1	2	1	2	1	1.276	1.06	44.9	135.4	2.51859
118284	2	43	2	4	1	0.94	3	2	2	2	1	2	0	2.935	0.91	29.3	92.8	6.10785
118337	2	33	4	4	2	2.36	1	2	2	2	2	2	1	0.79	1.53	16.2	64.5	0.930031
118340	2	34	4	4	3	0.33	1	2	2	2	2	2	0	0.79	1.29	36.7	120	1.30168
118342	2	40	2	4	1	NA	NA	2	2	2	1	2	0	0.655	1.47	24.4	88.5	0.894832
118370	2	43	3	3	3	0.59	3	2	2	2	1	2	0	1.411	0.83	32.3	123.2	4.02576
118373	2	19	2	NA	NA	2.65	NA	2	2	2	1	2	0	0.677	1.78	20.9	72.7	0.682002
118378	2	23	3	4	1	3.11	3	2	2	2	1	2	0	1.535	1.86	31.3	105.2	1.70173
118409	2	37	3	5	1	5	NA	1	2	2	1	2	0	0.531	1.71	39.4	109	0.57198
118445	2	26	5	4	3	NA	NA	2	2	2	1	2	0	0.361	1.68	26.4	89.5	0.417334
118488	2	35	5	3	1	4.09	3	2	2	2	1	2	0	0.384	2.15	26.1	76	0.296501
118503	2	33	2	4	1	NA	NA	2	2	2	1	2	0	1.084	1.22	28.4	104	1.92126
118518	2	39	4	5	2	0.78	2	2	1	2	1	2	0	0.79	1.58	35	110.7	1.01106
118575	2	42	1	4	1	NA	NA	2	2	2	1	2	0	0.632	1.63	27.8	99	0.808236
118586	2	37	1	2	1	0.7	NA	2	2	2	1	2	0	0.576	1.29	43.2	112.8	0.799429
118597	2	28	1	4	1	2.19	NA	2	2	2	1	2	1	0.937	1.03	30.6	91.4	1.65261
118606	2	32	4	4	1	1.53	2	1	2	2	1	2	0	1.095	2.38	34.3	112.6	0.958663
118612	2	33	4	3	3	1.18	NA	NA	2	2	2	2	0	0.44	1.24	22.6	78.2	0.656683
118628	2	44	4	3	1	0.72	1	2	2	2	1	2	0	1.106	1.32	34	113.6	1.77127
118697	2	42	1	2	1	1.92	NA	2	2	2	1	2	0	0.474	1.71	23.4	77.2	0.496952
118725	2	37	3	5	3	NA	3	1	2	1	1	2	0	1.05	1.68	30.3	96.4	1.20475
118729	2	43	1	2	1	0.1	NA	2	2	2	1	2	0	0.553	1.4	40.9	111.1	0.723133
118738	2	42	1	1	2	1.11	NA	NA	2	2	1	2	1	1.152	1.4	43.2	115.9	1.51372
118746	2	21	3	4	1	0.94	NA	2	2	2	1	2	0	1.073	1.86	29.5	99.4	1.16537
118756	2	29	3	5	1	2.85	NA	2	2	2	2	2	0	0.305	2.33	25.3	86.9	0.252927
118759	2	34	3	4	3	1.27	1	2	2	1	1	2	0	1.389	0.65	48.4	124	3.88302
118875	2	30	4	5	1	0.99	NA	NA	2	2	1	2	0	0.26	1.53	22.8	77.7	0.310997
118879	2	36	3	5	1	5	NA	2	2	2	1	2	0	1.344	1.71	23.1	82.5	1.51646
118883	2	29	2	1	1	0.25	NA	NA	2	9	1	2	0	1.784	1.34	24	82.7	2.5215
118895	2	32	5	4	1	NA	NA	2	2	2	1	2	0	0.598	1.34	18.4	70.6	0.82857
118938	2	24	3	5	3	0.52	NA	2	2	2	1	2	0	0.971	1.24	30.6	93.6	1.45679
118942	2	30	5	5	3	NA	NA	2	2	2	1	2	0	0.61	2.17	20.9	73.7	0.510999
118981	2	18	4	NA	NA	1.3	NA	2	2	2	1	2	0	0.384	1.45	24.1	81.5	0.493154
119005	2	27	5	5	1	0.73	NA	2	2	2	1	2	0	0.621	1.76	18.9	65	0.59526
119034	2	33	3	5	1	5	3	1	2	2	2	2	1	0.508	1.81	23.5	86.6	0.563123
119109	2	33	5	5	1	1.22	NA	NA	3	2	1	2	0	0.463	1.29	26.3	87.6	0.683768
119128	2	18	1	NA	NA	NA	NA	2	2	2	1	2	0	0.677	1.42	30	96.2	0.922668
119158	2	44	5	4	1	3.04	NA	NA	2	2	1	2	0	2.269	1.14	33.6	112.5	4.19833
119161	2	29	4	4	3	1.2	1	2	2	2	1	2	0	0.621	1.55	31	104.2	0.823164
119183	2	25	4	5	3	3.81	NA	2	2	2	1	2	0	0.294	1.5	24.5	76.1	0.337694
119277	2	35	3	4	1	2.44	3	2	2	2	1	2	0	1.682	1.06	34.8	119.3	3.47075
119328	2	25	5	5	1	5	NA	2	2	2	1	2	0	0.531	1.5	23.6	77	0.63006
119354	2	34	4	4	3	1.18	NA	2	2	1	1	2	0	1.468	1.14	52.9	141.1	2.49678
119386	2	37	4	4	3	2.07	NA	2	2	2	1	2	0	0.655	1.71	42	124.6	0.772349
119394	2	37	5	5	1	5	NA	2	2	2	1	2	1	0.598	1.53	38.7	95.6	0.639041
119424	2	20	4	3	3	NA	1	2	2	2	1	2	0	0.542	1.66	16.4	66.3	0.601133
119429	2	26	4	3	3	1.82	NA	1	2	2	1	2	0	0.892	0.98	38.3	115.3	1.80731
119467	2	21	1	3	3	1.24	NA	2	2	2	1	2	0	0.519	1.55	21.6	72.3	0.586907
119470	2	39	5	4	1	5	1	2	2	2	1	2	1	0.497	3.15	20.6	75.2	0.294846
119480	2	34	5	1	1	1.02	NA	NA	2	2	1	2	0	0.903	1.4	24	81	1.19649
119485	2	21	3	2	1	2.08	NA	2	2	2	1	2	1	0.982	1.63	38.1	126.8	1.32013
119549	2	27	3	4	3	1.48	3	2	2	1	1	2	0	0.813	0.98	45.5	148.2	1.88222
119569	2	18	3	NA	NA	0.08	NA	2	2	2	1	2	0	1.264	2.17	25.2	87	1.12931
119583	2	22	5	5	3	NA	NA	NA	2	2	1	2	0	1.061	1.22	23.1	72.5	1.47457
119589	2	24	5	3	2	0.98	NA	2	2	2	1	2	0	0.565	1.63	29.1	95.5	0.678308
119590	2	44	1	1	3	0.01	NA	2	2	2	1	2	0	1.039	1.71	26.4	89.5	1.18006
119608	2	24	4	5	3	1.48	NA	2	2	1	1	2	0	0.598	1.47	38.9	107	0.741882
119609	2	24	3	4	1	1.26	NA	2	2	2	1	2	0	1.084	1.27	57	145.9	1.61936
119646	2	36	3	4	1	2.15	3	2	2	2	1	2	0	1.919	1.22	30	97.1	3.07259
119693	2	37	5	3	2	0.59	1	1	2	2	1	2	0	0.971	1.14	33.7	115.2	1.83629
119694	2	20	3	4	3	3.52	NA	2	2	2	1	2	0	0.858	1.29	19.5	74.5	1.26622
119725	2	20	1	3	1	1.11	NA	2	2	2	1	2	0	2.687	1.71	26.2	107.4	3.67825
119776	2	19	4	NA	NA	2.72	NA	2	2	2	1	2	0	0.802	1.16	41.7	120.2	1.35145
119780	2	42	3	4	2	1.71	NA	2	2	2	1	2	0	2.393	1.11	48.9	128.5	4.02984
119810	2	20	3	3	1	1	1	2	2	2	1	2	0	0.756	1.27	26.3	89.3	1.15607
119829	2	35	4	5	3	3.73	NA	2	2	2	1	2	0	1.727	1.24	31.1	98.6	2.70237
119832	2	41	2	1	1	0.62	NA	NA	2	2	1	2	0	1.355	1.11	28.3	103.2	2.62476
119871	2	39	4	2	1	0.71	NA	NA	1	1	2	2	0	1.219	1.11	47.6	127	2.06824
119880	2	25	3	4	1	2.27	NA	2	2	2	2	2	0	0.373	1.47	18.9	74.5	0.490639
119882	2	26	4	4	1	0.38	NA	2	2	2	1	2	0	0.406	1.55	50.5	147.8	0.550264
119892	2	24	4	3	2	0.68	NA	2	2	2	1	2	0	0.282	1.53	34	107.5	0.368716
119896	2	43	4	5	2	1.14	3	2	2	1	1	2	0	1.468	3.9	32.1	106.5	0.773543
119898	2	28	4	4	3	0.21	3	2	2	2	1	2	0	0.339	1.94	18	71.2	0.330698
119901	2	30	3	2	1	0.76	1	2	2	2	1	2	0	0.689	1.81	20.9	76.5	0.718265
119907	2	22	2	2	1	0.64	NA	NA	2	2	1	2	0	0.723	1.06	24.1	85.4	1.33092
119908	2	19	1	NA	NA	2.91	NA	2	2	2	1	2	0	1.344	1.24	36.4	115.2	2.22355
119930	2	18	5	NA	NA	1.47	NA	2	2	2	1	2	0	0.7	1.32	20.9	74.1	0.969225
119937	2	37	4	5	3	5	NA	2	2	2	1	2	0	0.598	0.88	82	173.1	1.15231
119970	2	36	2	4	1	5	3	2	2	2	1	2	0	0.327	1.97	21.3	75.9	0.307689
119978	2	29	4	5	3	0.95	NA	2	2	1	1	2	0	0.858	1.53	42.2	132.5	1.19853
120000	2	29	5	3	1	1.8	NA	2	1	2	2	2	0	1.468	1.22	42.7	128.5	2.47396
120018	2	30	4	4	3	NA	NA	2	2	1	1	2	0	0.44	1.73	42.2	130.2	0.534139
120025	2	36	1	5	1	4.47	3	2	2	2	1	2	0	0.418	1.53	29.5	90.2	0.500822
120033	2	20	3	3	1	0.21	NA	2	2	2	1	2	1	0.598	0.93	39	101.1	1.10609
120099	2	18	4	NA	NA	NA	NA	2	1	2	1	2	0	0.565	1.29	45.9	121.4	0.809028
120106	2	30	4	3	1	NA	3	2	2	2	1	2	1	0.948	1.01	30.5	96.9	1.81135
120137	2	35	5	5	1	3.86	NA	2	2	2	1	2	0	0.847	1.19	29.1	97.4	1.42056
120154	2	23	3	3	1	1.35	3	2	2	2	1	2	0	0.96	1.32	17.9	72.4	1.40331
120160	2	27	4	4	3	0.92	NA	2	2	2	1	2	0	0.734	1.22	39.2	108.7	1.10893
120203	2	41	4	4	1	0.19	1	2	2	1	1	1	0	1.253	1.19	30.8	106	2.20951
120239	2	23	4	3	3	1.77	NA	2	2	2	2	2	0	0.655	0.75	32.1	97	1.63465
120261	2	19	4	NA	NA	1.66	NA	NA	2	2	1	2	0	1.14	0.98	53.7	141.3	2.23394
120291	2	37	3	5	1	2.99	NA	2	2	2	1	2	0	0.418	1.66	24.6	88.5	0.50339
120325	2	21	1	2	3	0.8	NA	2	2	2	1	2	0	2.213	1.22	31.6	92.5	3.26947
120326	2	19	3	NA	NA	5	NA	2	2	2	1	2	0	0.474	1.32	24.1	84	0.689201
120335	2	24	5	5	3	2.98	3	2	2	2	1	2	0	0.779	1.53	26.3	83.9	0.929012
120373	2	24	3	4	1	1.78	NA	2	2	2	1	2	0	2.269	1.01	33.8	101.3	4.25088
120386	2	37	4	4	3	1.3	NA	2	1	1	1	2	0	0.903	1.14	46.1	127.8	1.53557
120392	2	27	3	4	1	5	NA	NA	2	2	1	2	1	0.689	1.16	28.3	93.6	1.15832
120404	2	32	3	5	1	0.33	3	2	2	2	1	2	0	0.971	1.24	26.6	94.7	1.6022
120451	2	21	1	4	3	4.31	NA	2	2	2	1	2	0	0.813	1.22	23.4	86.1	1.33244
120454	2	40	1	2	1	1.09	3	2	2	2	1	2	0	1.694	1.45	28	92	2.25356
120458	2	18	3	NA	NA	0.87	NA	NA	2	2	1	2	0	0.35	1.66	33.5	109.3	0.432907
120494	2	31	3	5	1	3.88	NA	2	2	2	1	2	0	0.35	2.56	20.2	74	0.253957
120519	2	32	4	4	3	0.06	NA	2	1	2	1	2	1	1.129	1.58	41.7	128.8	1.49669
120553	2	32	5	4	3	1.12	NA	2	2	2	1	2	0	3.105	0.83	28	93	7.29461
120576	2	28	1	5	1	5	3	2	2	2	1	2	0	0.587	1.86	27.1	95	0.640793
120596	2	42	5	5	1	4.08	NA	2	2	2	1	2	0	0.463	2.48	21.5	71.6	0.324862
120624	2	38	5	5	1	5	3	2	2	2	1	2	1	0.35	1.47	23.2	77	0.427753
120629	2	27	2	5	1	3.92	NA	2	2	2	1	2	0	0.869	2.43	20	69.2	0.624341
120635	2	34	4	3	3	1.16	3	1	2	2	2	2	0	0.576	1.5	37.4	120	0.806137
120661	2	20	3	3	3	0.08	NA	2	2	2	1	2	0	0.576	1.37	21.5	71.8	0.73364
120717	2	36	4	4	2	0.49	NA	2	2	2	1	2	0	0.44	1.34	38.1	107.2	0.608297
120723	2	38	3	4	1	5	NA	2	2	2	1	2	0	1.953	0.93	44.5	128	4.1796
120727	2	29	3	3	1	0.8	1	2	3	1	1	2	1	0.914	0.83	42.4	124.4	2.2025
120731	2	36	2	2	2	0.52	NA	2	1	1	1	2	0	2.36	1.29	27.1	87	3.40181
120737	2	20	2	4	3	0.41	NA	2	2	2	1	2	0	1.039	1.42	35	112.5	1.50363
120751	2	19	3	NA	NA	0.28	NA	NA	3	2	1	2	0	1.524	0.88	57.9	143.8	3.20062
120778	2	30	4	3	3	2.34	1	2	2	2	1	1	0	0.598	1.24	30	91	0.882858
120810	2	20	3	4	3	3.75	NA	2	2	2	1	2	0	0.745	1.45	24.4	79.3	0.924561
120819	2	31	3	5	3	0.41	NA	2	2	2	2	2	0	0.485	1.78	21.6	75	0.495425
120837	2	38	1	5	1	NA	NA	2	1	1	1	2	0	0.655	0.88	32.3	108.8	1.5566
120874	2	32	1	2	2	1.42	NA	2	1	2	1	2	0	1.716	1.09	28.4	94.6	3.09645
120894	2	22	5	4	3	5	3	2	2	2	1	2	0	0.79	0.91	44.9	130.7	1.75329
120984	2	39	3	4	1	4.06	NA	2	2	2	1	2	0	2.563	0.83	33.2	104.4	6.09057
121027	2	20	1	4	3	2.72	NA	2	2	2	1	2	0	1.377	0.98	37.9	118.4	2.88501
121033	2	19	4	NA	NA	0.17	NA	2	2	2	1	1	0	0.452	1.47	24.7	83.9	0.581419
121088	2	31	3	4	1	2.21	1	2	2	2	1	2	0	1.694	0.91	41	121	3.70548
121114	2	29	1	4	1	0.99	3	2	2	2	1	2	0	0.768	1.37	35.4	114.1	1.15985
121116	2	42	5	4	1	1.35	NA	2	2	2	1	2	0	1.434	0.98	27.9	92.1	2.83163
121149	2	43	2	2	1	2.95	NA	2	2	2	1	2	0	1.163	0.98	33.2	105	2.35413
121199	2	24	1	4	3	5	NA	2	2	2	1	2	0	0.418	1.73	21.6	77.1	0.451627
121213	2	24	5	4	3	1.8	NA	2	2	2	1	1	0	1.185	1.24	26.6	88.8	1.83349
121215	2	32	1	2	1	1.14	NA	2	2	2	2	2	0	0.587	1.97	24	84.3	0.575257
121240	2	44	4	5	2	5	NA	2	2	2	1	2	0	0.553	1.29	37.5	116.1	0.86916
121255	2	33	4	3	1	1.04	3	2	2	2	1	2	0	0.553	1.94	39.5	130.8	0.628997
121293	2	25	3	4	1	0.91	3	2	2	1	1	1	0	1.061	1.78	44.3	139	1.29234
121345	2	34	4	4	3	0.62	1	2	2	2	2	2	0	0.485	1.4	33.7	96.6	0.626275
121350	2	42	1	4	2	1.22	1	1	2	2	2	2	0	0.802	1.66	35.1	98.3	0.86593
121381	2	23	3	5	1	2.46	3	2	3	1	1	2	0	1.806	1.11	60.3	143.2	2.90418
121394	2	43	4	4	3	0.72	1	2	1	2	1	2	0	1.716	1.14	34.3	116	3.23118
121401	2	35	1	3	1	1.79	NA	2	2	2	1	2	0	1.084	1.4	31.8	99.4	1.49383
121405	2	37	3	3	2	0.76	1	2	2	2	1	2	0	2.168	0.83	21.7	82	5.18002
121429	2	39	4	2	1	0.51	1	1	2	2	1	2	0	0.384	1.97	32.7	102.5	0.38109
121483	2	18	3	NA	NA	4.6	NA	2	2	2	1	2	0	0.553	1.32	23.3	81.8	0.797694
121486	2	35	4	4	3	0.28	2	1	2	1	1	1	0	0.497	2.09	33.7	107.1	0.476622
121488	2	26	4	4	3	1.22	NA	2	2	2	1	2	0	0.576	1.24	32	100.5	0.902579
121490	2	30	2	5	1	4.25	NA	2	2	2	1	2	0	0.587	1.86	22.6	78	0.582556
121500	2	30	3	2	2	1.18	NA	2	2	2	1	2	1	0.519	1.06	26.2	91.6	0.977513
121505	2	27	4	5	3	3.98	NA	1	2	2	1	2	0	0.237	1.94	43.7	95.7	0.184094
121534	2	38	4	5	2	0.62	NA	2	2	2	1	2	0	0.113	2.02	26.5	82.7	0.100172
121570	2	43	1	3	1	1.74	NA	2	2	2	1	2	1	0.497	1.78	24	80.7	0.516027
121577	2	19	4	NA	NA	0.74	NA	2	2	2	1	2	0	0.418	1.53	20	64.7	0.445956
121606	2	44	1	1	1	1.58	NA	NA	2	2	2	2	0	0.813	1.6	27.6	98	1.05297
121610	2	31	2	4	1	5	NA	2	2	2	1	2	0	0.711	2.33	22	75.4	0.552407
121641	2	44	3	4	1	1.99	NA	2	2	2	2	2	0	1.84	1.58	37.7	110	2.22926
121652	2	31	3	4	1	2.08	3	1	2	1	1	2	0	1.14	1.16	27.7	91	1.88705
121665	2	29	3	5	3	2.52	NA	2	2	1	1	2	0	1.106	1.32	37.6	99.4	1.4519
121671	2	34	4	3	3	0.59	2	2	2	2	1	2	0	0.632	1.19	49.2	137.5	1.05763
121673	2	20	1	3	3	1.7	NA	2	2	2	1	2	0	0.745	1.55	22.7	76.1	0.863562
121687	2	26	3	5	3	2.06	NA	2	2	2	1	2	0	2.823	1.16	39	103.9	4.3022
121711	2	38	3	4	1	2.72	1	2	2	2	2	2	0	0.373	2.17	23	83.3	0.335654
121731	2	42	3	3	3	0.69	1	2	2	2	1	2	0	2.687	0.78	48.2	135.7	6.87061
121846	2	36	3	5	1	4.44	NA	2	2	1	1	2	1	1.174	1.42	45.5	140.1	1.77327
121851	2	29	1	5	1	5	NA	2	2	2	1	2	0	2.247	2.92	30.4	101	1.55098
121922	2	41	3	5	1	5	NA	2	2	2	1	2	0	0.565	1.45	21	65	0.623159
121924	2	29	4	4	3	1.16	NA	2	2	2	1	2	0	0.587	1.66	32.3	87.6	0.595419
121950	2	41	2	4	1	5	NA	2	2	2	1	2	0	0.531	1.63	30	93.6	0.613413
121956	2	24	3	5	3	NA	NA	2	2	2	1	2	0	0.61	2.12	19.8	71.2	0.519504
122004	2	40	3	3	1	1.55	1	2	2	2	1	2	0	1.185	1.01	29.7	93.4	2.218
122019	2	43	3	3	1	1.4	NA	2	2	1	1	2	0	1.253	1.19	36.9	118.8	2.2078
122041	2	33	2	2	1	2.6	NA	2	2	2	1	1	0	0.373	1.42	31.9	98	0.498668
122044	2	41	5	4	1	3.4	NA	2	2	1	1	2	0	1.976	1.4	45.8	127.3	2.73804
122063	2	44	3	4	2	1.57	1	2	2	2	2	2	0	1.614	1.22	27.2	95.4	2.6917
122097	2	38	3	4	2	3.92	3	2	2	2	2	2	0	0.587	1.68	25	87.2	0.682031
122107	2	34	4	4	2	0.62	NA	2	2	2	1	2	0	0.565	1.29	40.5	110.4	0.802099
122116	2	32	4	4	3	0.6	1	1	2	2	1	2	0	0.734	1.53	25.2	87.8	0.938651
122126	2	19	2	NA	NA	1.42	NA	NA	2	2	1	2	0	0.576	1.16	35.2	103.1	0.931728
122127	2	18	3	NA	NA	2.64	NA	2	2	2	1	2	0	1.569	1.37	35.7	100.5	2.07574
122128	2	37	4	4	3	0.91	NA	2	2	2	1	2	0	0.339	2.2	22.6	76.1	0.277511
122143	2	18	1	NA	NA	1.55	NA	NA	2	2	1	2	1	0.576	1.68	27.8	84.5	0.610019
122180	2	34	5	5	1	NA	NA	2	2	2	1	2	0	0.689	1.42	16.5	67.5	0.906959
122210	2	19	3	NA	NA	0.5	NA	2	2	2	1	2	0	0.937	1.4	21.2	73.8	1.20928
122213	2	36	3	4	2	1.91	2	1	2	2	1	2	0	0.316	1.63	22.8	78.7	0.359358
122233	2	20	1	3	3	0.58	NA	2	2	2	1	2	0	0.711	1.58	20.1	70.5	0.798366
122265	2	22	3	3	1	2.01	2	2	2	2	1	2	0	0.418	1.32	32.8	110.4	0.665543
122278	2	18	4	NA	NA	3.46	NA	NA	2	2	1	2	0	0.305	1.32	27.3	72.4	0.356015
122301	2	39	4	4	3	NA	3	2	2	1	1	2	0	0.519	1.86	24.8	90.2	0.565956
122303	2	19	4	NA	NA	0.99	NA	NA	2	1	1	2	0	1.852	1.16	40	121.3	3.23957
122322	2	39	3	4	1	2.01	NA	2	2	1	1	2	0	0.576	1.03	63.5	162.3	1.08764
122338	2	34	4	1	3	NA	1	2	1	1	1	2	1	1.773	0.85	56.4	144	3.93678
122340	2	36	2	3	1	2.67	NA	2	2	2	1	2	0	0.644	1.73	24.3	85.5	0.723892
122350	2	39	5	5	1	3.67	NA	2	2	2	1	2	0	0.79	1.6	19.7	69.7	0.874914
122358	2	20	4	3	3	NA	NA	2	2	2	1	2	0	0.339	1.34	22.3	67.5	0.407037
122369	2	26	4	4	1	0.31	1	1	2	2	1	2	0	0.632	2.53	21.9	81.3	0.488779
122373	2	39	4	2	1	NA	1	1	2	2	1	2	0	0.937	3.34	22.3	78	0.521582
122383	2	22	5	3	1	4.25	3	2	2	2	1	2	0	0.745	1.34	23.4	78.5	1.01353
122401	2	43	5	4	2	2.16	3	2	2	2	1	2	0	0.835	1.22	30.2	92.4	1.2671
122408	2	42	3	2	1	2.56	1	1	2	2	2	2	1	0.644	1.34	20.7	81.8	0.974496
122421	2	19	4	NA	NA	1.14	NA	2	2	2	2	2	0	0.373	1.47	18.7	66	0.436944
122430	2	19	3	NA	NA	3.1	NA	NA	2	2	1	2	0	0.237	1.68	20.2	69.5	0.246107
122451	2	22	5	5	3	0.48	NA	2	2	2	1	2	0	1.208	1.94	19.2	67.2	1.0776
122478	2	42	5	5	1	5	NA	NA	2	2	2	2	0	0.971	0.98	26.5	86.2	1.84933
122487	2	20	3	4	3	0.2	NA	2	2	2	1	2	0	0.463	1.55	19.4	72.3	0.553302
122497	2	27	4	5	3	3.44	NA	2	2	2	1	2	0	0.35	1.86	18.5	65	0.32081
122503	2	32	5	3	1	1.67	NA	NA	2	2	1	2	0	0.632	1.47	29	96.5	0.851897
122578	2	22	1	4	3	1.52	NA	2	2	2	1	2	0	1.163	1.03	32.9	95.7	2.05318
122602	2	22	3	4	1	3.35	2	1	2	2	1	2	1	0.542	1.16	31.3	103.3	0.946064
122609	2	44	5	5	1	5	NA	2	2	2	1	2	1	0.892	2.17	20.7	77	0.784587
122634	2	30	5	4	3	1.43	NA	2	2	2	1	1	0	0.508	1.58	21.8	76.9	0.596503
122653	2	35	3	5	1	5	NA	2	2	2	1	2	0	1.919	2.4	27	102.6	1.75718
122663	2	24	2	4	1	2.43	NA	2	2	2	1	2	0	0.485	1.55	23.4	79.8	0.579866
122687	2	19	3	NA	NA	1.8	NA	NA	2	2	1	2	0	1.49	1.11	28.6	93.6	2.6014
122692	2	44	5	5	1	5	NA	2	2	2	1	2	0	0.587	1.76	20.2	73.4	0.614501
122701	2	27	4	4	3	0.38	3	1	2	1	1	2	1	1.468	2.17	32.1	112.8	1.47248
122722	2	22	3	3	3	1.47	NA	2	2	2	1	2	0	0.44	1.24	38	125.1	0.768453
122740	2	24	3	3	1	2.55	3	2	2	2	1	2	0	1.219	1.06	28.8	101.5	2.40671
122826	2	21	1	3	1	2.72	NA	2	2	2	1	2	0	3.342	1.29	36.8	108.6	4.97461
122833	2	44	1	3	1	0.8	3	2	2	2	2	2	0	0.982	1.66	23.9	88.3	1.19903
122834	2	19	2	NA	NA	1.19	NA	2	2	2	1	2	0	0.519	1.42	19.9	73.9	0.683173
122839	2	30	5	5	1	5	NA	2	2	2	1	2	0	0.677	1.63	23	80.9	0.787675
122840	2	39	4	5	1	4.74	NA	2	2	2	1	2	0	0.835	1.27	31.3	103	1.32739
122874	2	35	3	5	1	2.39	NA	NA	2	2	1	1	0	0.406	1.58	21.6	71.5	0.44542
122906	2	26	3	3	3	1.5	NA	2	2	2	1	2	0	0.689	1.22	33.4	103.5	1.10011
122911	2	27	1	5	1	1.2	3	1	2	2	1	2	1	1.366	1.53	28.3	91.7	1.70577
122929	2	26	3	4	3	5	1	2	2	2	1	2	0	0.598	1.11	28.6	90.2	1.00613
122949	2	43	3	4	1	2.06	NA	2	2	1	1	2	0	0.632	1.24	22.2	79.2	0.964494
122955	2	31	4	4	1	2.32	NA	2	2	1	1	2	0	0.892	1.06	37.8	114.1	1.66798
123009	2	43	3	5	1	5	3	2	1	1	1	2	1	1.027	1.06	36.5	117.8	2.02884
123015	2	25	2	5	3	4.08	NA	2	2	2	1	2	0	0.474	1.45	21.1	81.2	0.651473
123035	2	22	3	3	3	NA	NA	2	2	2	1	2	0	1.095	1.16	24.2	90.6	1.94961
123052	2	20	4	3	3	0.74	NA	2	2	2	1	2	0	1.152	1.11	36.8	107.8	1.97816
123054	2	18	1	NA	NA	0.16	NA	2	2	2	1	2	0	0.824	1.32	34.6	108.6	1.24753
123079	2	40	3	5	2	3.59	2	2	2	2	1	2	0	1.027	1.24	26.5	91.4	1.63912
123099	2	34	2	2	1	5	3	2	2	2	1	2	0	0.271	1.6	21.8	73.3	0.299525
123118	2	27	4	4	3	NA	NA	2	2	2	1	2	0	0.463	2.15	26.5	95.4	0.444842
123120	2	43	4	4	2	2.48	NA	2	2	2	2	1	0	0.892	1.27	33.5	96	1.26662
123165	2	34	3	5	1	NA	NA	2	2	2	2	1	0	0.429	2.48	24.7	75.3	0.293567
123217	2	18	4	NA	NA	0.92	NA	2	2	2	1	2	0	0.327	1.27	21.9	72.1	0.446791
123222	2	33	4	4	3	2.4	NA	2	2	2	1	2	0	0.474	1.47	35.6	108	0.629185
123260	2	39	1	4	3	0.4	1	2	2	2	1	1	0	0.881	1.03	36.2	102.5	1.5669
123265	2	22	4	5	3	0.4	NA	2	2	2	1	2	0	0.689	1.42	22.5	73.5	0.846005
123273	2	20	4	4	3	1.14	NA	2	2	2	1	2	0	0.655	1.06	32	102.4	1.22336
123299	2	41	4	2	3	0.1	3	2	2	2	1	9	0	0.587	1.45	29	92.2	0.76641
123322	2	39	5	5	1	2.89	3	2	2	2	1	2	1	0.677	1.32	27.8	85.4	0.922245
123338	2	37	3	2	1	2.6	3	2	2	2	1	2	0	0.711	1.06	35.2	107.7	1.31476
123342	2	35	3	5	1	1.11	1	1	2	2	1	1	0	0.96	0.85	53.1	144.6	2.23796
123363	2	34	1	3	1	NA	NA	2	2	2	1	2	0	1.095	1.94	20.7	85.1	1.19066
123364	2	42	1	4	1	NA	NA	2	2	2	1	2	0	0.768	1.37	29.4	93.8	1.07084
123382	2	19	5	NA	NA	5	NA	2	2	2	1	2	0	1.027	1.22	21.2	73.2	1.50862
123411	2	39	4	5	1	3.5	NA	NA	2	1	1	2	0	0.937	1.24	45.4	137.5	1.59312
123423	2	36	5	1	1	1.17	NA	NA	2	2	1	2	0	0.768	1.27	25	90.9	1.2305
123431	2	24	5	5	3	5	NA	2	2	2	1	2	0	0.553	1.78	21.5	69.5	0.524743
123435	2	35	2	4	3	1.57	1	2	2	2	1	2	0	2.281	1.19	46.8	133.5	3.84058
123440	2	39	5	3	1	2.18	3	2	2	2	1	2	0	1.468	1.78	38.8	120.1	1.69107
123446	2	37	1	4	1	2.46	NA	2	2	2	1	2	0	0.689	1.34	36.7	113.9	1.03735
123465	2	18	4	NA	NA	0.35	NA	NA	2	2	1	2	0	0.237	1.94	23.1	85	0.24285
123475	2	26	4	4	3	2.33	NA	2	2	2	1	2	0	0.655	0.85	44.2	123.3	1.48435
123494	2	44	2	4	2	4.22	NA	2	2	2	2	2	0	0.858	0.96	33	98.6	1.67123
123505	2	23	3	5	3	5	NA	2	2	2	2	2	0	0.768	1.11	25.3	79.8	1.22764
123507	2	28	5	5	3	NA	NA	2	2	1	1	2	0	1.423	0.91	42.7	108.4	2.71217
123513	2	28	3	2	3	0.31	NA	2	2	1	2	2	0	1.49	1.14	37.1	118.5	2.72394
123519	2	44	5	4	2	3.49	1	1	2	1	2	2	0	1.694	1.42	29.2	101.8	2.48336
123534	2	25	5	5	3	NA	NA	2	2	2	1	2	0	0.847	2.28	19.6	72.5	0.686477
123546	2	32	4	2	3	1.18	1	2	2	2	1	2	0	0.361	1.86	23.1	83.5	0.379013
123551	2	21	4	3	3	1.54	NA	NA	2	2	1	2	0	0.598	1.32	29.7	104.2	0.955461
123554	2	42	5	4	1	1.38	NA	2	2	2	2	2	0	0.689	1.78	21.5	73.7	0.693304
123562	2	43	3	3	1	0.95	3	2	1	2	1	2	0	1.84	1.01	35.1	128	4.25177
123566	2	37	1	2	1	0.87	3	1	2	1	1	2	0	0.96	1.29	34	106.2	1.47073
123587	2	43	3	1	3	0.71	1	2	2	2	1	2	0	0.869	1.27	18.9	72.5	1.28756
123608	2	19	3	NA	NA	2.89	NA	2	2	2	1	2	0	1.016	1.24	34.5	99.8	1.50757
123628	2	40	5	4	1	1.79	NA	NA	2	2	1	2	0	0.711	1.81	24.2	80.8	0.723546
123636	2	32	1	3	1	5	3	2	3	1	1	2	0	2.529	0.83	51.8	136.6	5.80786
123643	2	24	4	3	3	0.97	NA	NA	2	2	2	2	0	0.745	0.98	29	95.8	1.49539
123678	2	42	3	3	1	3.11	NA	2	2	2	1	1	0	1.016	1.29	28.8	97.4	1.5817
123680	2	30	3	5	3	5	NA	2	2	2	1	2	0	0.531	1.73	19.6	81.6	0.638378
123692	2	33	5	1	1	1.41	NA	2	2	2	1	2	0	1.185	1.4	25	88	1.66737
123704	2	44	5	4	1	1.96	NA	2	3	1	1	2	0	0.745	1.6	24.3	82.4	0.872632
123781	2	25	4	3	3	2.77	NA	2	2	2	1	2	0	0.519	1.6	28.5	94.2	0.633975
123846	2	24	4	3	3	1.14	NA	2	2	2	2	2	0	0.361	0.96	24.4	78.3	0.668147
123847	2	29	4	4	1	2.89	1	2	2	2	1	2	1	1.761	0.8	44.2	118.8	4.08542
123902	2	34	5	4	1	0.98	1	2	2	2	1	2	0	0.711	1.24	41.1	127.1	1.19691
123959	2	27	1	4	1	0.89	NA	2	2	2	1	2	1	1.31	1.14	32.3	108	2.3855
123962	2	24	3	5	1	3.31	NA	2	2	2	1	2	0	0.779	1.99	25.6	91.8	0.79369
123986	2	29	5	5	1	3.45	NA	NA	2	2	1	2	0	1.129	1.03	25.2	79.5	1.94191
123989	2	20	3	3	3	1.49	NA	2	2	2	1	2	0	0.96	2.38	21.1	67.7	0.670213
124008	2	39	2	1	2	NA	NA	2	2	2	1	2	0	2.348	1.24	30.6	102.9	3.8727
124051	2	23	3	5	1	3.37	3	2	2	2	1	2	1	0.61	1.42	42.4	118.3	0.817061
124060	2	33	5	5	1	4.78	NA	NA	2	2	1	2	0	0.553	1.11	22.2	82.1	0.977291
124068	2	39	5	3	1	NA	NA	2	2	2	1	2	0	0.677	1.76	23.9	76	0.67105
124069	2	23	1	3	1	0.48	NA	NA	1	2	1	2	0	2.055	1.11	30.7	102.8	3.77516
124089	2	30	4	4	1	1.67	NA	2	2	2	1	1	0	0.305	1.53	19.1	72	0.370587
124106	2	40	4	3	1	NA	NA	NA	2	2	1	2	0	0.203	1.66	25.9	86	0.230739
124127	2	40	5	5	3	3.55	NA	2	2	2	2	2	0	1.163	1.81	21.5	74.3	1.16024
124129	2	28	1	4	1	3.55	NA	2	2	1	2	2	0	0.869	1.14	30	87.3	1.33875
124153	2	23	4	4	3	4.98	NA	2	2	2	1	2	0	0.316	1.53	24.9	81.5	0.377653
124183	2	33	2	1	1	NA	NA	2	3	2	1	2	0	1.118	1.01	32.4	102.8	2.18304
124231	2	23	4	4	3	1.54	NA	2	2	2	1	2	0	0.802	1.32	30.3	96.8	1.17602
124239	2	19	5	NA	NA	4.97	NA	2	2	2	1	2	0	1.411	1.42	20.4	72.4	1.79675
124249	2	32	3	5	1	5	NA	2	2	2	1	2	0	1.106	1.27	26.8	97.5	1.82658
124254	2	28	3	5	3	5	NA	2	2	2	1	2	0	0.384	1.89	16.5	64.6	0.363459
124265	2	35	5	5	2	3.03	NA	2	2	2	1	2	0	0.756	1.76	33.3	89.9	0.728166
124272	2	43	2	4	3	0.52	NA	2	2	2	1	2	0	0.542	2.07	35.8	106.2	0.500575
124273	2	25	5	3	3	2.43	NA	NA	2	2	1	2	0	1.027	1.06	28.6	87.1	1.74723
124274	2	36	4	4	3	NA	NA	2	1	1	1	2	0	0.937	1.24	42.5	124.4	1.50891
124338	2	32	5	5	1	NA	NA	2	2	2	1	2	0	0.655	1.29	27.9	85.1	0.907893
124345	2	26	5	5	3	NA	1	1	2	1	1	2	0	1.694	0.93	36	113.5	3.70826
124349	2	21	1	3	1	1.49	NA	2	2	2	1	2	0	0.316	1.24	40.1	113	0.480901
124373	2	27	4	2	3	0.07	NA	NA	2	2	2	2	0	0.565	0.72	38.4	119.3	1.60941
124380	2	23	5	5	1	3.45	NA	NA	2	2	1	2	0	0.553	1.14	26.9	75.5	0.786158
124406	2	36	4	3	1	NA	NA	2	2	2	1	1	1	0.621	1.01	25.2	87	1.19205
124417	2	25	3	5	2	4.81	NA	NA	2	2	1	2	0	0.587	1.03	26.2	85.6	1.06326
124450	2	34	3	5	3	5	NA	2	2	2	1	2	0	0.531	2.43	23.6	79.9	0.403574
124460	2	25	1	3	1	0.53	NA	NA	2	2	1	2	0	0.689	1.24	22.8	82.2	1.07578
124462	2	41	4	4	1	2.77	1	2	2	2	1	1	0	0.903	1.11	27.9	99	1.69221
124473	2	44	4	2	3	0.07	NA	2	1	1	1	2	0	0.271	1.34	47.3	122.1	0.36783
124486	2	36	3	4	3	1.48	NA	2	2	1	2	1	0	4.11	1.19	33.8	116.1	7.49003
124498	2	27	4	2	3	0	NA	2	2	2	1	2	0	0.508	1.6	32.7	113.6	0.687956
124514	2	36	4	5	1	4.08	NA	2	2	1	1	2	1	1.208	1.19	29.8	92.1	1.88848
124517	2	39	2	1	1	0.51	NA	2	2	2	1	2	0	3.263	1.14	31.7	111.1	6.18428
124524	2	31	4	2	3	2.43	1	2	2	2	1	2	0	0.598	1.47	15.7	63.2	0.728205
124533	2	25	3	3	1	0.94	NA	2	1	2	1	2	0	0.429	2.35	16.1	68.6	0.350703
124558	2	21	4	3	3	0.59	NA	2	2	2	1	2	0	0.756	1.19	39.1	103.7	1.11901
124569	2	24	2	4	3	1.77	1	1	2	2	1	2	1	0.452	1.27	23.5	78.1	0.644
124574	2	37	1	1	1	0.74	NA	2	2	2	1	2	0	1.253	1.34	32.6	97.4	1.74052
124594	2	18	4	NA	NA	2.48	NA	2	2	2	1	2	0	0.271	2.17	21.8	72.3	0.217835
124597	2	37	5	5	1	5	NA	2	2	2	1	2	0	0.576	1.55	21.8	72.5	0.649992
124617	2	19	3	NA	NA	4.86	NA	2	2	2	1	2	0	0.587	0.75	25.3	82.4	1.43396
124626	2	18	1	NA	NA	4.93	NA	2	2	2	1	2	0	0.576	1.11	22	75.1	0.93565
124702	2	31	4	4	3	0.93	NA	2	2	2	1	2	0	0.621	1.37	30.2	86.2	0.782874
124710	2	22	3	4	3	1.71	NA	2	2	2	1	2	0	0.869	1.86	21.7	76.7	0.866639
124712	2	31	5	4	1	4.17	NA	NA	2	2	1	2	0	0.35	1.5	20.6	81	0.46967
124715	2	23	3	4	1	1.2	3	2	2	9	1	2	0	0.553	2.07	33.1	99.4	0.502638
124731	2	33	5	5	1	4.72	NA	2	2	2	1	2	0	0.858	1.86	20.6	69.7	0.798984
124752	2	35	5	3	3	0.66	NA	2	1	1	1	2	0	0.598	1.06	35.2	113.7	1.16741
124759	2	33	1	3	1	NA	NA	2	2	2	1	2	0	1.005	1.76	31.7	101.7	1.12937
124769	2	28	5	5	1	3.69	NA	2	2	2	1	2	0	0.576	1.4	24.5	79.7	0.742396
124780	2	36	3	4	1	0.33	1	1	2	2	1	2	0	1.558	1.84	28.4	102.9	1.81154
124786	2	18	3	NA	NA	5	NA	2	2	2	1	2	0	0.734	1.91	20.5	68	0.651015
124813	2	43	4	5	1	NA	NA	2	2	2	1	2	1	0.508	1.34	27.7	98.5	0.787936
